# Supplementary material for: Transcriptomics reveals a core transcriptional network of K-type cytoplasmic male sterility microspore abortion in wheat (Triticum aestivum L.)
Source: BMC Plant Biol. 2023 Dec 6;23:618. doi: 10.1186/s12870-023-04611-2 (PMC10698923; doi:10.1186/s12870-023-04611-2)
Supplement: Supplementary file 2 — Additional file 2: Supplementary Table S1. Differentially expressed genes in MS line VS MR line(MSu vs MRu, MSb vs MRb, MSu vs MSb, MRu vs MRb). Supplementary Table S2. GO terms enriched for "MS line-VS-MR line" DEGs. Supplementary Table S3. KEGG pathways enriched for "MS line-VS-MR line" DEGs. Supplementary Table S4. ManMap pathways enriched for "MS line-VS-MR line" DEGs. Supplementary Table S5. qRT-PCR primer sequences for qPCR validation of plant hormone related DEGs in RNA sequencing data. Supplementary Table S6. The wheat-specific Taes_AFFY_0709 mapping file" Taes_AFFY_0709". [file 12870_2023_4611_MOESM2_ESM.xlsx]

## Sheet: Supplementary Table S1
Supplementary Table S1 differentially expressed genes in MS line VS MR line(MSu vs MRu, MSb vs MRb, MSu vs MSb, MRu vs MRb)
MSu vs MRu
gene_id	MSu1-fpkm	MSu2-fpkm	MSu3-fpkm	MFu1-fpkm	MRu2-fpkm	MRu3-fpkm	MSu-fpkm	MRu-fpkm	log2FoldChange	pvalue	padj	gene_name	gene_chr	gene_start	gene_end	gene_strand	gene_length	gene_biotype	gene_description	tf_family
TraesCS5D02G003600	2250.26	1550.49	1699.81	6.54805	2.11413	14.4969	1833.52	7.71968	7.84874	1.4e-73	1.29e-68	-	5D	3547588	3549314	-	1634	protein_coding	Chalcone/stilbene synthase, N-terminal	Chal_sti_synt_N
TraesCS2D02G500600	1225.27	1628.96	1461.45	8.73073	7.39944	21.7453	1438.56	12.6252	6.8	2.89e-73	1.33e-68	-	2D	595000000	595000000	+	1873	protein_coding	Glutamine synthetase, beta-Grasp domain	-
TraesCS5B02G003100	2276.77	1266.88	1507.83	20.7355	10.5706	20.8392	1683.82	17.3818	6.59253	1.91e-71	5.85e-67	-	5B	4831068	4833559	+	1865	protein_coding	Chalcone/stilbene synthase, N-terminal	Chal_sti_synt_N
TraesCS5B02G382800	1023.02	645.697	792.741	8.73073	11.6277	6.34238	820.488	8.90027	6.54044	4.16e-60	9.57e-56	-	5B	562000000	562000000	-	1307	protein_coding	Strictosidine synthase, conserved region	Str_synth
TraesCS5D02G305500	933.682	628.533	766.856	7.63938	20.0842	13.5908	776.357	13.7715	5.81347	4.07e-56	7.5e-52	-	5D	400000000	400000000	-	1827	protein_coding	Heat shock protein 70 family	HSP70
TraesCS2A02G317400	743.215	532.905	632.036	17.4614	24.3124	18.1211	636.052	19.965	4.99576	1.22e-55	1.87e-51	-	2A	543000000	543000000	+	1321	protein_coding	Alpha/Beta hydrolase fold	Abhydrolase_3
TraesCS5A02G002900	1192.87	730.701	927.561	6.54805	3.17119	2.71816	950.379	4.1458	7.86853	3.63e-54	4.77e-50	-	5A	2397627	2399194	-	1487	protein_coding	Chalcone/stilbene synthase, N-terminal	Chal_sti_synt_N
TraesCS5B02G271500	1159.49	576.224	762.542	7.63938	6.34238	8.15449	832.753	7.37875	6.81331	2.02e-52	2.33e-48	-	5B	457000000	457000000	-	1301	protein_coding	NAD(P)-binding domain	Epimerase
TraesCS2D02G467300	6651.62	9906.14	8699.66	236.821	183.929	415.879	8419.14	278.876	4.91428	2.51e-50	2.57e-46	-	2D	572000000	572000000	-	2366	protein_coding	Amine oxidase	Amino_oxidase
TraesCS1B02G419200	1615.04	720.893	1045.12	0	5.28531	5.43633	1127.02	3.57388	8.26118	4.23e-47	3.89e-43	-	1B	643000000	643000000	-	2785	protein_coding	P-loop containing nucleoside triphosphate hydrolase	AAA
TraesCS2D02G496100	420.206	380.062	429.267	20.7355	19.0271	12.6848	409.845	17.4825	4.56389	3.93e-45	3.29e-41	-	2D	593000000	593000000	-	1449	protein_coding	Rpn11/EIF3F, C-terminal	Mov34
novel.17449	39.2716	18.7988	20.4926	999.668	640.58	765.616	26.1877	801.955	-4.94136	4.83e-45	3.7e-41	-	5D	446000000	446000000	-	3928	-	PF00118:TCP-1/cpn60 chaperonin family	-
TraesCS2D02G513400	593.001	1458.13	1270.54	1.09134	6.34238	10.8727	1107.22	6.10212	7.46382	7.62e-45	5.39e-41	-	2D	605000000	605000000	-	669	protein_coding	-	-
TraesCS5B02G403600	4.90895	5.72137	4.31424	818.506	391.113	821.791	4.98152	677.137	-7.07384	1.06e-44	6.95e-41	-	5B	580000000	580000000	-	729	protein_coding	-	-
TraesCS2D02G600900	1493.3	1123.84	1175.63	28.3749	44.3966	10.8727	1264.26	27.8814	5.5153	1.04e-43	6.4e-40	-	2D	651000000	651000000	+	2168	protein_coding	Heat shock protein 70 family	HSP70
TraesCS4D02G064500	769.723	438.911	519.866	3.27402	8.4565	11.7787	576.167	7.83641	6.1716	1.98e-43	1.14e-39	-	4D	39979402	39981960	+	1358	protein_coding	Zinc finger, CHY-type	zf-CHY
TraesCS2D02G529200	938.591	1448.32	1269.46	46.9276	61.3096	86.0752	1218.79	64.7708	4.22828	2.7e-43	1.46e-39	-	2D	617000000	617000000	+	889	protein_coding	-	-
TraesCS2D02G476000	719.652	586.849	567.322	50.2017	35.9401	29.8998	624.608	38.6805	4.02082	8.66e-43	4.43e-39	-	2D	579000000	579000000	+	1714	protein_coding	P-loop containing nucleoside triphosphate hydrolase	AAA
TraesCS2D02G487700	449.66	416.025	431.424	31.6489	35.9401	26.2756	432.37	31.2882	3.7939	5.01e-42	2.43e-38	-	2D	587000000	587000000	+	4711	protein_coding	P-loop containing nucleoside triphosphate hydrolase	Band_41
TraesCS1A02G310000	15.7086	4.90403	14.0213	1857.46	561.3	1410.73	11.5447	1276.5	-6.81109	3.72e-41	1.71e-37	-	1A	501000000	501000000	+	1071	protein_coding	BURP domain	-
TraesCS2D02G086000	604.782	423.381	430.345	2.18268	10.5706	2.71816	486.17	5.15716	6.57827	2.64e-40	1.16e-36	-	2D	37053759	37055912	-	2034	protein_coding	Thiamin diphosphate-binding fold	TPP_enzyme_N
TraesCS7A02G375300	481.077	325.301	354.846	3.27402	7.39944	4.53027	387.075	5.06791	6.25681	3.82e-39	1.6e-35	-	7A	548000000	548000000	-	1857	protein_coding	NAC domain	NAM
TraesCS2D02G506600	2657.7	2561.54	2376.07	276.109	349.888	397.758	2531.77	341.252	2.89006	4.47e-39	1.79e-35	-	2D	600000000	600000000	-	2759	protein_coding	Riboflavin synthase-like beta-barrel	NAD_binding_1
TraesCS2D02G530600	683.326	1483.47	1222.01	54.567	59.1955	52.5512	1129.6	55.4379	4.34978	1.25e-38	4.79e-35	-	2D	617000000	617000000	+	1792	protein_coding	Chalcone/stilbene synthase, N-terminal	Chal_sti_synt_C
TraesCS2D02G521600	936.627	742.143	761.463	39.2883	23.2554	59.7996	813.411	40.7811	4.30891	4.12e-37	1.52e-33	-	2D	610000000	610000000	-	1502	protein_coding	ATPase, V1 complex, subunit D	ATP-synt_D
TraesCS3A02G170500	887.538	409.487	517.708	6.54805	15.8559	4.53027	604.911	8.97809	6.09052	2.66e-36	9.43e-33	-	3A	178000000	178000000	-	1096	protein_coding	Lateral organ boundaries, LOB	-
TraesCS2D02G507100	579.256	501.029	429.267	5.4567	0	1.81211	503.184	2.42294	7.73179	3.75e-36	1.28e-32	-	2D	601000000	601000000	+	1089	protein_coding	TMEM14 family	-
TraesCS7A02G264200	500.713	281.982	378.574	10.9134	15.8559	13.5908	387.09	13.4534	4.84398	6.06e-36	1.99e-32	-	7A	263000000	263000000	+	1707	protein_coding	Peptidase C1A, papain C-terminal	Peptidase_C1
TraesCS4B02G363800	127.633	170.006	159.627	1159	1167	1560.23	152.422	1295.41	-3.08658	7.61e-36	2.42e-32	-	4B	652000000	652000000	+	1352	protein_coding	Acid phosphatase, class B-like	-
TraesCS7A02G246300	38.2898	44.1363	37.7496	508.565	470.393	775.583	40.0585	584.847	-3.86527	1.78e-35	5.46e-32	-	7A	225000000	225000000	+	1910	protein_coding	Glycoside hydrolase superfamily	Glyco_hydro_1
TraesCS2D02G492700	574.347	505.933	505.844	27.2835	14.7989	39.8664	528.708	27.3163	4.26257	3.04e-35	9.04e-32	-	2D	590000000	590000000	-	1897	protein_coding	Regulator of chromosome condensation 1/beta-lactamase-inhibitor protein II	-
TraesCS5D02G389100	911.101	550.069	558.694	0	5.28531	0.906055	673.288	2.06379	8.3739	4.27e-35	1.23e-31	-	5D	458000000	458000000	-	1200	protein_coding	Strictosidine synthase, conserved region	Str_synth
TraesCS7B02G162200	299.446	268.904	278.268	7.63938	4.22825	2.71816	282.206	4.86193	5.89237	5.9e-35	1.64e-31	-	7B	223000000	223000000	+	1386	protein_coding	Peptidase C1A, papain C-terminal	Peptidase_C1
TraesCS2B02G577500	696.089	314.675	464.859	4.36536	5.28531	12.6848	491.874	7.44515	6.01282	8.01e-35	2.17e-31	-	2B	766000000	766000000	-	1677	protein_coding	Peptidase C1A, papain C-terminal	Peptidase_C1
TraesCS7A02G141700	489.913	313.858	450.838	4.36536	6.34238	0	418.203	3.56925	6.9353	9.64e-35	2.54e-31	-	7A	93064876	93065343	+	468	protein_coding	Ubiquitin-related domain	ubiquitin
TraesCS7D02G410000	431.006	381.697	409.853	38.1969	31.7119	20.8392	407.518	30.2493	3.76261	1.23e-34	3.15e-31	-	7D	529000000	529000000	-	483	protein_coding	-	-
TraesCS2D02G515800	589.074	505.115	531.73	51.293	60.2526	72.4844	541.973	61.3433	3.13831	4.06e-34	1.01e-30	-	2D	607000000	607000000	-	2222	protein_coding	DNA-binding domain	AP2
TraesCS2A02G475200	2508.47	1963.25	2242.32	304.484	305.491	395.946	2238.01	335.307	2.73738	5.15e-34	1.25e-30	-	2A	716000000	716000000	-	848	protein_coding	Ribosome-inactivating protein	-
novel.36	478.132	321.214	321.411	0	4.22825	6.34238	373.585	3.52354	6.67081	1.03e-33	2.43e-30	-	1A	19128752	19130272	+	1521	-	PF13456:Reverse transcriptase-like	-
TraesCS7B02G316900	623.436	590.936	570.558	64.3891	52.8531	82.451	594.977	66.5644	3.15521	1.33e-33	3.07e-30	-	7B	567000000	567000000	-	486	protein_coding	-	-
TraesCS2D02G490600	886.556	841.859	877.947	126.596	95.1356	139.532	868.787	120.421	2.84879	4.2e-33	9.42e-30	-	2D	589000000	589000000	+	1519	protein_coding	WD40-repeat-containing domain	-
TraesCS6B02G038200	2271.86	1064.17	1308.29	72.0285	110.992	90.6055	1548.11	91.2085	4.08469	5.83e-33	1.28e-29	-	6B	22556732	22559402	-	2091	protein_coding	GDSL lipase/esterase	Lipase_GDSL
TraesCS7B02G291400	2.94537	6.53871	8.62847	351.412	213.527	308.058	6.03752	290.999	-5.59862	7.73e-33	1.66e-29	-	7B	528000000	528000000	+	2268	protein_coding	Alpha/Beta hydrolase fold	-
novel.6382	3.92716	0	4.31424	379.787	286.464	366.046	2.74713	344.099	-7.07081	8.53e-33	1.75e-29	-	2D	632000000	632000000	+	945	-	-	-
TraesCS4D02G347200	619.509	289.338	322.489	5.4567	4.22825	9.06054	410.445	6.2485	6.01572	8.54e-33	1.75e-29	-	4D	501000000	501000000	-	1962	protein_coding	FAD/NAD(P)-binding domain	-
TraesCS2B02G103900	1043.64	707.815	695.671	22.9182	40.1684	9.06054	815.709	24.049	5.09643	1.51e-32	3.02e-29	-	2B	64776525	64778667	-	2022	protein_coding	Thiamin diphosphate-binding fold	TPP_enzyme_N
TraesCS2D02G529400	389.771	326.118	351.61	31.6489	23.2554	37.1482	355.833	30.6842	3.52916	1.01e-31	1.98e-28	-	2D	617000000	617000000	+	2461	protein_coding	Mitochondrial inner membrane protein Mitofilin	-
TraesCS2D02G500400	566.493	1011.87	845.591	37.1056	8.4565	28.0877	807.983	24.5499	5.04007	1.4e-31	2.68e-28	-	2D	595000000	595000000	+	1490	protein_coding	PPM-type phosphatase domain	PP2C
TraesCS2D02G505300	1005.35	464.248	635.271	41.471	45.4537	33.524	701.624	40.1495	4.12992	3.64e-31	6.83e-28	-	2D	599000000	599000000	-	1566	protein_coding	JAB1/MPN/MOV34 metalloenzyme domain	Mov34
TraesCS2D02G488300	325.954	226.403	220.026	4.36536	8.4565	7.24844	257.461	6.6901	5.25824	3.97e-31	7.32e-28	-	2D	588000000	588000000	-	1392	protein_coding	K Homology domain, type 1	KH_1
TraesCS5D02G426100	1432.43	572.954	856.376	8.73073	4.22825	27.1816	953.92	13.3802	6.13075	1.18e-30	2.13e-27	-	5D	485000000	485000000	-	977	protein_coding	-	-
TraesCS2D02G493500	2543.82	3187.62	2931.52	378.695	419.654	549.069	2887.65	449.139	2.68369	1.25e-30	2.21e-27	-	2D	591000000	591000000	-	1704	protein_coding	Adenosylhomocysteinase-like	-
TraesCS2B02G110400	883.611	297.511	554.38	8.73073	1.05706	9.9666	578.5	6.5848	6.44	1.36e-30	2.36e-27	-	2B	72429815	72431991	-	721	protein_coding	-	-
TraesCS1D02G062100	3207.51	2667.79	2738.46	381.969	529.588	344.301	2871.25	418.62	2.77857	2.18e-30	3.71e-27	-	1D	41868279	41869110	+	619	protein_coding	-	-
TraesCS2D02G561700	28.4719	62.9351	46.3781	912.361	563.414	1110.82	45.9283	862.199	-4.22491	2.44e-30	4.08e-27	-	2D	634000000	634000000	+	2214	protein_coding	Pyruvate kinase, barrel	PK
TraesCS2D02G466100	296.5	325.301	305.232	2.18268	9.51356	0	309.011	3.89875	6.36162	3.58e-30	5.89e-27	-	2D	572000000	572000000	-	1460	protein_coding	DNA-binding pseudobarrel domain	B3
TraesCS5B02G298000	550.784	316.31	378.574	3.27402	0	10.8727	415.223	4.71556	6.39737	4.08e-30	6.59e-27	-	5B	480000000	480000000	-	2163	protein_coding	Heat shock protein 70 family	HSP70
TraesCS2D02G534600	897.356	2304.08	1802.27	22.9182	17.9701	67.048	1667.9	35.9787	5.52453	7.97e-30	1.25e-26	-	2D	618000000	618000000	-	2238	protein_coding	Diacylglycerol kinase, accessory domain	-
TraesCS6A02G106000	49.0895	83.3685	60.3993	667.901	529.588	729.374	64.2858	642.288	-3.31483	8.03e-30	1.25e-26	-	6A	74106398	74108541	-	1177	protein_coding	Rhodanese-like domain	Rhodanese
TraesCS3B02G434400	625.4	255.01	323.568	2.18268	7.39944	8.15449	401.326	5.9122	6.06264	1.04e-29	1.59e-26	-	3B	673000000	673000000	-	1506	protein_coding	Pectin lyase fold/virulence factor	-
TraesCS2A02G593100	251.338	698.007	523.101	2.18268	2.11413	9.9666	490.815	4.75447	6.63824	1.12e-29	1.69e-26	-	2A	780000000	780000000	+	1187	protein_coding	-	-
TraesCS7D02G371800	403.515	257.462	312.782	24.0095	23.2554	16.309	324.587	21.1913	3.9447	1.22e-29	1.81e-26	-	7D	481000000	481000000	-	1837	protein_coding	NAC domain	NAM
TraesCS5B02G420200	597.91	269.722	368.867	3.27402	0	4.53027	412.166	2.60143	7.26722	1.38e-29	2.01e-26	-	5B	596000000	596000000	-	672	protein_coding	-	-
TraesCS6D02G096200	696.089	402.948	531.73	30.5575	30.6548	10.8727	543.589	24.0283	4.51326	2.09e-29	3.01e-26	-	6D	60388532	60391594	-	2271	protein_coding	Rhamnogalacturonate lyase	-
TraesCS5B02G165700	432.969	275.443	265.326	5.4567	7.39944	0	324.579	4.28538	6.29992	3.25e-29	4.6e-26	-	5B	307000000	307000000	-	790	protein_coding	SKP1 component, dimerisation	Skp1_POZ
TraesCS2D02G488600	444.751	571.32	532.808	54.567	51.7961	75.2025	516.293	60.5219	3.08778	3.52e-29	4.91e-26	-	2D	588000000	588000000	-	1650	protein_coding	SWIB/MDM2 domain	-
TraesCS4B02G176300	648.963	288.521	298.761	6.54805	11.6277	13.5908	412.082	10.5889	5.26978	5.05e-29	6.94e-26	-	4B	386000000	386000000	+	787	protein_coding	-	-
TraesCS3D02G286100	176.722	213.325	251.304	4.36536	5.28531	6.34238	213.784	5.33102	5.31258	7.22e-29	9.78e-26	-	3D	395000000	395000000	-	644	protein_coding	-	-
novel.13399	110.942	82.5512	125.113	986.572	811.824	707.629	106.202	835.342	-2.97962	1.2e-28	1.61e-25	-	4D	118000000	118000000	+	1519	-	-	-
TraesCS2D02G479500	328.899	364.533	332.196	2.18268	0	2.71816	341.876	1.63362	7.66814	8.43e-28	1.11e-24	-	2D	580000000	580000000	+	814	protein_coding	Divalent ion tolerance protein, CutA	-
TraesCS2D02G086100	968.044	581.945	794.898	18.5528	41.2254	7.24844	781.629	22.3422	5.14019	9.75e-28	1.24e-24	-	2D	37072373	37074563	-	2060	protein_coding	Thiamin diphosphate-binding fold	TPP_enzyme_N
TraesCS7B02G417500	276.865	289.338	377.496	9.82207	26.4266	17.215	314.566	17.8212	4.13912	9.76e-28	1.24e-24	-	7B	685000000	685000000	-	2343	protein_coding	Domain of unknown function DUF2828	-
TraesCS2D02G491300	264.101	191.257	223.262	12.0047	14.7989	15.4029	226.207	14.0688	4.00115	9.87e-28	1.24e-24	-	2D	590000000	590000000	+	855	protein_coding	Peptidyl-prolyl cis-trans isomerase, PpiC-type	-
TraesCS2B02G378000	375.044	230.489	210.319	2.18268	4.22825	2.71816	271.951	3.04303	6.4847	1.48e-27	1.84e-24	-	2B	541000000	541000000	-	852	protein_coding	-	-
TraesCS6D02G048300	691.18	724.979	720.478	2796.01	2935.46	2577.72	712.212	2769.73	-1.95923	1.63e-27	2.01e-24	-	6D	23075148	23077733	-	2108	protein_coding	Catalase-like domain	Catalase
TraesCS7B02G040900	588.092	242.75	340.825	10.9134	1.05706	6.34238	390.555	6.10428	6.00415	1.71e-27	2.07e-24	-	7B	40442512	40443808	-	1297	protein_coding	Strictosidine synthase, conserved region	Str_synth
TraesCS2D02G076000	517.403	230.489	334.353	16.3701	8.4565	5.43633	360.749	10.0877	5.18066	2.37e-27	2.84e-24	-	2D	32520264	32521551	-	1190	protein_coding	Strictosidine synthase, conserved region	Str_synth
TraesCS3B02G078800	272.938	232.941	273.954	12.0047	19.0271	5.43633	259.944	12.1561	4.43935	4.33e-27	5.11e-24	-	3B	49857874	49858791	-	918	protein_coding	Ubiquitin fusion degradation protein Ufd1-like	UFD1
TraesCS6A02G108400	441.805	193.709	237.283	3.27402	6.34238	6.34238	290.933	5.31959	5.75997	4.56e-27	5.31e-24	-	6A	77159084	77161417	+	1978	protein_coding	Rhamnogalacturonate lyase	-
novel.6926	1538.46	1609.34	1409.68	66.5718	84.565	176.681	1519.16	109.272	3.79238	8.94e-27	1.03e-23	-	2D	571000000	571000000	-	1091	-	-	-
TraesCS5D02G278800	1353.89	653.871	854.219	7.63938	35.9401	5.43633	953.993	16.3386	5.87764	1.21e-26	1.37e-23	-	5D	381000000	381000000	-	1047	protein_coding	NAD(P)-binding domain	Epimerase
TraesCS7D02G505100	254.284	214.96	228.655	7.63938	7.39944	0	232.633	5.01294	5.59517	1.47e-26	1.65e-23	-	7D	611000000	611000000	-	713	protein_coding	-	-
TraesCS2D02G480700	408.425	211.691	214.633	8.73073	9.51356	3.62422	278.25	7.2895	5.27749	2.35e-26	2.6e-23	-	2D	583000000	583000000	-	2706	protein_coding	-	-
TraesCS5B02G169700	480.095	280.347	364.553	18.5528	32.7689	14.4969	374.998	21.9395	4.10277	2.88e-26	3.15e-23	-	5B	314000000	314000000	+	834	protein_coding	SKP1 component, dimerisation	Skp1_POZ
TraesCS3D02G154000	390.752	241.932	283.661	5.4567	1.05706	0	305.449	2.17125	7.22166	4.52e-26	4.89e-23	-	3D	121000000	121000000	-	2824	protein_coding	P-loop containing nucleoside triphosphate hydrolase	AAA
TraesCS7D02G143000	700.016	414.391	428.188	27.2835	29.5978	8.15449	514.198	21.6786	4.58274	4.66e-26	4.99e-23	-	7D	91054794	91055261	+	468	protein_coding	Ubiquitin-related domain	ubiquitin
TraesCS4D02G086100	205.194	157.746	174.727	8.73073	5.28531	6.34238	179.222	6.78614	4.72874	5.56e-26	5.88e-23	-	4D	61593741	61594886	-	1146	protein_coding	Protein of unknown function DUF707	-
novel.6319	977.862	519.827	613.7	2.18268	1.05706	0	703.797	1.07991	9.43478	6.47e-26	6.77e-23	-	2D	579000000	579000000	+	1828	-	-	-
novel.14822	11.7815	8.99072	22.6498	237.912	254.752	221.077	14.474	237.914	-4.06726	7.71e-26	7.98e-23	-	5A	119000000	119000000	-	2146	-	-	-
TraesCS4D02G102600	85.4157	72.7431	77.6563	736.655	516.904	1022.94	78.605	758.831	-3.27253	1.08e-25	1.11e-22	-	4D	81664710	81666516	-	1531	protein_coding	Haem peroxidase	-
TraesCS2D02G521400	552.747	675.939	622.329	56.7497	93.0215	94.2297	617.005	81.3336	2.92029	1.11e-25	1.12e-22	-	2D	610000000	610000000	-	2233	protein_coding	Thiolase-like	-
TraesCS2D02G496000	271.956	256.644	289.054	7.63938	0	12.6848	272.551	6.77472	5.29443	1.25e-25	1.25e-22	-	2D	593000000	593000000	-	1217	protein_coding	BSD domain	-
TraesCS6A02G108200	646.999	335.926	408.774	15.2788	24.3124	4.53027	463.9	14.7072	4.99707	1.79e-25	1.77e-22	-	6A	77007888	77010800	-	2271	protein_coding	Rhamnogalacturonate lyase	-
TraesCS7A02G075800	300.428	219.864	175.805	1.09134	8.4565	7.24844	232.032	5.59876	5.35151	1.82e-25	1.78e-22	-	7A	41455034	41455870	+	837	protein_coding	Ubiquitin-related domain	-
TraesCS5D02G370600	11.7815	4.90403	7.54992	376.513	159.617	289.031	8.07847	275.053	-5.10584	2.55e-25	2.47e-22	-	5D	445000000	445000000	-	2151	protein_coding	Cytochrome P450	p450
TraesCS2D02G478500	318.1	304.867	291.211	39.2883	30.6548	45.3027	304.726	38.4153	2.98316	2.81e-25	2.69e-22	-	2D	580000000	580000000	+	1357	protein_coding	-	-
TraesCS2A02G585600	849.248	742.961	750.677	21.8268	50.739	8.15449	780.962	26.9068	4.86946	2.97e-25	2.81e-22	-	2A	776000000	776000000	-	2208	protein_coding	Heat shock protein 70 family	HSP70
TraesCS4A02G128500	798.195	425.833	510.159	27.2835	41.2254	56.1754	578.062	41.5615	3.79063	4.02e-25	3.77e-22	-	4A	165000000	165000000	-	681	protein_coding	-	-
TraesCS5D02G370300	473.223	317.127	402.303	43.6536	56.0243	42.5846	397.551	47.4208	3.06859	5.56e-25	5.17e-22	-	5D	445000000	445000000	+	2110	protein_coding	IBR domain	IBR
TraesCS7A02G416900	323.009	340.013	372.103	56.7497	56.0243	53.4572	345.041	55.4104	2.63918	6.14e-25	5.65e-22	-	7A	609000000	609000000	-	468	protein_coding	-	-
TraesCS4A02G374000	296.5	181.449	177.962	7.63938	5.28531	1.81211	218.637	4.91227	5.51438	6.39e-25	5.82e-22	-	4A	649000000	649000000	+	762	protein_coding	Ubiquitin-related domain	-
TraesCS1D02G062200	232.684	151.208	170.412	7.63938	7.39944	8.15449	184.768	7.73111	4.57543	7.18e-25	6.48e-22	-	1D	41914664	41915376	+	522	protein_coding	-	-
TraesCS5D02G230300	17.6722	72.7431	48.5352	1066.24	714.574	1042.87	46.3168	941.228	-4.33821	9.96e-25	8.9e-22	-	5D	337000000	337000000	-	3606	protein_coding	Cellulose synthase	-
TraesCS1D02G248000	179.667	164.285	207.083	2.18268	6.34238	1.81211	183.679	3.44572	5.75976	1.25e-24	1.1e-21	-	1D	341000000	341000000	-	2370	protein_coding	P-loop containing nucleoside triphosphate hydrolase	AAA
TraesCS2D02G474700	1465.81	809.982	955.604	0	0	0	1077.13	0	12.4942	1.37e-24	1.2e-21	-	2D	578000000	578000000	-	447	protein_coding	Ubiquitin-related domain	ubiquitin
TraesCS7D02G004200	1632.72	562.329	881.183	24.0095	43.3396	62.5178	1025.41	43.2889	4.55993	1.59e-24	1.38e-21	-	7D	2248702	2249668	+	678	protein_coding	GDSL lipase/esterase	Lipase_GDSL
TraesCS5B02G264900	479.113	228.855	283.661	3.27402	15.8559	4.53027	330.543	7.88675	5.39992	1.94e-24	1.67e-21	-	5B	449000000	449000000	-	279	protein_coding	-	-
TraesCS7D02G386400	360.317	194.527	194.141	9.82207	10.5706	3.62422	249.661	8.00564	4.98682	3.19e-24	2.72e-21	-	7D	501000000	501000000	+	1416	protein_coding	GDSL lipase/esterase	Lipase_GDSL
TraesCSU02G223800	474.204	170.824	229.733	2.18268	7.39944	5.43633	291.587	5.00615	5.85471	4.89e-24	4.13e-21	-	Un	330000000	330000000	+	1334	protein_coding	Strictosidine synthase, conserved region	Str_synth
TraesCS2D02G468900	241.52	240.298	263.168	18.5528	21.1412	32.618	248.329	24.104	3.35203	5.31e-24	4.45e-21	-	2D	574000000	574000000	-	4876	protein_coding	Starch synthase, catalytic domain	Glycos_transf_1
TraesCS4A02G416900	337.736	159.381	187.669	7.63938	3.17119	6.34238	228.262	5.71765	5.31662	6.86e-24	5.69e-21	-	4A	686000000	686000000	-	276	protein_coding	-	-
novel.5681	718.67	445.45	561.929	84.0332	84.565	67.9541	575.35	78.8508	2.86891	8.62e-24	7.09e-21	-	2B	696000000	696000000	-	1550	-	-	-
TraesCS7B02G404100	739.288	167.554	354.846	4.36536	1.05706	1.81211	420.563	2.41151	7.46739	1.09e-23	8.92e-21	-	7B	672000000	672000000	-	507	protein_coding	-	-
novel.3042	322.027	396.409	382.889	9.82207	31.7119	8.15449	367.108	16.5628	4.48131	1.22e-23	9.81e-21	-	1D	476000000	476000000	-	1269	-	-	-
TraesCS7D02G311800	213.048	169.189	181.198	6.54805	5.28531	0	187.812	3.94445	5.638	1.29e-23	1.03e-20	-	7D	395000000	395000000	+	1215	protein_coding	Protein kinase-like domain	Pkinase
TraesCS2A02G345100	371.116	210.056	185.512	3.27402	6.34238	0	255.562	3.20547	6.37265	1.36e-23	1.08e-20	-	2A	583000000	583000000	-	1335	protein_coding	-	-
novel.1213	0	3.26935	4.31424	177.888	198.728	154.935	2.52786	177.184	-6.13342	1.45e-23	1.14e-20	-	1B	263000000	263000000	+	1722	-	-	-
novel.2205	1252.76	1768.72	1461.45	187.711	300.206	212.017	1494.31	233.311	2.67964	2.5e-23	1.95e-20	-	1D	41861082	41862095	+	788	-	-	-
TraesCS2D02G465200	3876.11	2068.68	2532.46	308.849	258.98	130.472	2825.75	232.767	3.60327	3.39e-23	2.62e-20	-	2D	571000000	571000000	+	2644	protein_coding	RNA recognition motif domain	RRM_1
TraesCS7B02G157500	193.413	157.746	171.491	13.0961	15.8559	11.7787	174.217	13.5769	3.68624	4.79e-23	3.68e-20	-	7B	213000000	213000000	-	742	protein_coding	Tetratricopeptide-like helical domain	-
TraesCS2D02G357500	254.284	136.495	199.534	2.18268	8.4565	6.34238	196.771	5.66052	5.10665	5.39e-23	4.1e-20	-	2D	459000000	459000000	-	851	protein_coding	-	-
TraesCS2D02G484000	2599.78	1647.76	1856.2	272.835	391.113	301.716	2034.58	321.888	2.66011	5.54e-23	4.18e-20	-	2D	585000000	585000000	+	1315	protein_coding	Concanavalin A-like lectin/glucanase domain	-
TraesCS7D02G348100	270.974	195.344	167.177	7.63938	16.913	9.9666	211.165	11.5063	4.20051	5.95e-23	4.45e-20	-	7D	448000000	448000000	+	2579	protein_coding	NAC domain	NAM
TraesCS4D02G232800	156.105	143.852	157.47	2.18268	7.39944	3.62422	152.475	4.40211	5.11813	7.31e-23	5.43e-20	-	4D	394000000	394000000	+	892	protein_coding	Homeobox domain-like	Myb_DNA-binding
novel.24215	332.827	359.629	419.56	49.1103	65.5379	42.5846	370.672	52.4109	2.82538	9.25e-23	6.82e-20	-	7D	581000000	581000000	+	2072	-	-	-
TraesCS1A02G126100	644.054	923.593	819.705	4881.57	3725.09	6304.33	795.784	4970.33	-2.6427	1.28e-22	9.35e-20	-	1A	151000000	151000000	-	1805	protein_coding	SGNH hydrolase-type esterase domain	Lipase_GDSL
TraesCS7D02G139900	870.847	550.069	692.435	0	0	0	704.45	0	11.8814	1.33e-22	9.66e-20	-	7D	89486370	89487624	+	1255	protein_coding	Strictosidine synthase, conserved region	Str_synth
TraesCSU02G051800	399.588	268.904	355.925	8.73073	31.7119	11.7787	341.472	17.4071	4.29911	1.41e-22	1.01e-19	-	Un	41227101	41228456	-	1356	protein_coding	Peptide Chain Release Factor eRF1/aRF1, N-terminal	-
TraesCS5D02G440200	160.032	126.688	204.926	7.63938	6.34238	7.24844	163.882	7.07673	4.53093	1.51e-22	1.08e-19	-	5D	493000000	493000000	+	615	protein_coding	Nucleophile aminohydrolases, N-terminal	Proteasome
TraesCS3B02G310700	230.721	157.746	161.784	9.82207	13.7418	6.34238	183.417	9.96875	4.21627	2.33e-22	1.65e-19	-	3B	499000000	499000000	-	1392	protein_coding	DNA-binding pseudobarrel domain	-
novel.2273	0.98179	6.53871	0	244.46	145.875	270.91	2.50683	220.415	-6.32754	2.57e-22	1.81e-19	-	1D	91481499	91484977	+	960	-	-	-
TraesCS4A02G370300	437.878	164.285	189.826	2.18268	7.39944	6.34238	263.997	5.30817	5.6225	2.7e-22	1.88e-19	-	4A	642000000	642000000	+	282	protein_coding	-	-
TraesCS3A02G446900	466.35	435.642	499.373	39.2883	54.9673	17.215	467.122	37.1568	3.66146	2.72e-22	1.88e-19	-	3A	687000000	687000000	-	495	protein_coding	-	-
TraesCS5D02G149800	388.789	168.372	243.754	0	1.05706	4.53027	266.972	1.86244	7.06711	2.97e-22	2.04e-19	-	5D	239000000	239000000	-	1747	protein_coding	Peptidase C1A, papain C-terminal	Peptidase_C1
TraesCS2D02G495800	188.504	137.313	152.077	6.54805	1.05706	4.53027	159.298	4.04513	5.29893	3.14e-22	2.14e-19	-	2D	593000000	593000000	+	946	protein_coding	RNA-binding S4 domain	S4
TraesCS3B02G425700	345.59	218.229	308.468	4.36536	16.913	1.81211	290.762	7.69682	5.2632	3.16e-22	2.14e-19	-	3B	664000000	664000000	+	1137	protein_coding	eRF1 domain 1/Pelota-like	-
TraesCS3A02G134800	161.995	129.957	170.412	7.63938	2.11413	3.62422	154.121	4.45924	5.12811	3.65e-22	2.45e-19	-	3A	112000000	112000000	-	366	protein_coding	-	-
novel.10609	157.086	173.276	221.105	15.2788	11.6277	16.309	183.822	14.4052	3.66802	3.92e-22	2.61e-19	-	3D	188000000	188000000	-	1393	-	PF01912:eIF-6 family	-
TraesCS7D02G474300	301.409	200.248	234.047	6.54805	22.1983	9.06054	245.235	12.6023	4.28789	4.83e-22	3.2e-19	-	7D	587000000	587000000	+	816	protein_coding	Ubiquitin-related domain	ubiquitin
TraesCS1A02G410400	167.886	165.92	194.141	7.63938	6.34238	0	175.982	4.66059	5.29795	5.47e-22	3.6e-19	-	1A	572000000	572000000	-	492	protein_coding	-	-
TraesCS1A02G202800	335.772	183.901	210.319	8.73073	19.0271	15.4029	243.331	14.3869	4.07464	5.77e-22	3.77e-19	-	1A	364000000	364000000	-	468	protein_coding	Ubiquitin-related domain	ubiquitin
TraesCS2B02G102400	245.447	153.66	200.612	6.54805	15.8559	5.43633	199.906	9.2801	4.44213	1.05e-21	6.78e-19	-	2B	63255150	63255961	+	812	protein_coding	TRAF-like	-
novel.2943	5.89074	8.99072	15.0998	504.199	242.067	172.15	9.99376	306.139	-4.94906	1.09e-21	7.03e-19	-	1D	402000000	402000000	-	1735	-	PF14244:gag-polypeptide of LTR copia-type|PF14223:gag-polypeptide of LTR copia-type|PF13976:GAG-pre-integrase domain	-
TraesCS2A02G308100	287.664	143.034	171.491	7.63938	2.11413	8.15449	200.73	5.96933	5.05727	1.29e-21	8.23e-19	-	2A	530000000	530000000	+	3863	protein_coding	T-complex 11	-
novel.9051	54.9802	90.7246	62.5564	619.882	446.08	458.464	69.4204	508.142	-2.86552	1.38e-21	8.79e-19	-	3B	814000000	814000000	+	1575	-	PF13976:GAG-pre-integrase domain|PF14223:gag-polypeptide of LTR copia-type	-
TraesCS1B02G281100	299.446	505.115	471.33	45.8363	44.3966	61.6117	425.297	50.6149	3.06705	1.42e-21	8.93e-19	-	1B	489000000	489000000	-	1471	protein_coding	Protein kinase-like domain	Pkinase
TraesCS4D02G126300	325.954	174.911	266.404	16.3701	3.17119	12.6848	255.756	10.742	4.57021	1.66e-21	1.04e-18	-	4D	111000000	111000000	+	2473	protein_coding	Rhamnogalacturonate lyase	-
TraesCS3A02G094200	198.321	186.353	209.24	3.27402	10.5706	0	197.972	4.61488	5.46916	1.71e-21	1.06e-18	-	3A	60250917	60251657	+	741	protein_coding	-	-
TraesCS2D02G508600	193.413	232.124	183.355	10.9134	15.8559	23.5574	202.964	16.7756	3.58173	2.34e-21	1.44e-18	-	2D	601000000	601000000	+	1884	protein_coding	Golgin subfamily A member 5	-
TraesCS6A02G027000	1712.24	698.007	940.504	33.8316	46.5108	98.7599	1116.92	59.7007	4.21941	2.46e-21	1.51e-18	-	6A	13665241	13667932	-	2087	protein_coding	GDSL lipase/esterase	Lipase_GDSL
TraesCS5A02G260500	310.245	135.678	186.591	0	5.28531	4.53027	210.838	3.27186	5.97894	2.95e-21	1.8e-18	-	5A	475000000	475000000	-	255	protein_coding	-	-
TraesCS5A02G271200	1061.32	565.598	662.236	1.09134	1.05706	0	763.049	0.716134	10.1392	3.01e-21	1.82e-18	-	5A	482000000	482000000	-	1234	protein_coding	NAD(P)-binding domain	Epimerase
novel.23958	38.2898	39.2323	42.0638	578.411	340.374	284.501	39.862	401.095	-3.3309	3.44e-21	2.07e-18	-	7D	270000000	270000000	+	1579	-	-	-
TraesCS2B02G092900	563.547	135.678	280.425	0	4.22825	5.43633	326.55	3.22153	6.62315	3.62e-21	2.16e-18	-	2B	53519486	53520805	-	1232	protein_coding	Strictosidine synthase, conserved region	Str_synth
TraesCS7D02G142500	146.287	187.171	193.062	2.18268	9.51356	0.906055	175.506	4.20077	5.42087	3.64e-21	2.16e-18	-	7D	90746669	90748058	-	1390	protein_coding	F-box domain	F-box
TraesCS1D02G223800	180.649	169.189	166.098	1.09134	0	4.53027	171.979	1.87387	6.42476	4.01e-21	2.36e-18	-	1D	312000000	312000000	+	2580	protein_coding	P-loop containing nucleoside triphosphate hydrolase	AAA
TraesCS6D02G387600	420.206	194.527	279.347	4.36536	0	0	298.026	1.45512	7.77138	4.7e-21	2.75e-18	-	6D	464000000	464000000	+	750	protein_coding	Zinc finger, AN1-type	zf-A20
TraesCS2B02G093000	911.101	275.443	454.074	5.4567	12.6847	27.1816	546.872	15.1077	5.15946	5.23e-21	3.05e-18	-	2B	53577415	53578743	+	1241	protein_coding	Strictosidine synthase, conserved region	Str_synth
novel.6310	487.949	448.719	503.687	0	0	0	480.118	0	11.3283	5.84e-21	3.38e-18	-	2D	572000000	572000000	+	2347	-	PF00294:pfkB family carbohydrate kinase	PfkB
TraesCS2D02G496400	215.012	225.585	194.141	27.2835	26.4266	31.7119	211.579	28.474	2.89047	6.37e-21	3.67e-18	-	2D	593000000	593000000	+	3495	protein_coding	PNN-interacting serine/arginine-rich protein	-
TraesCS2D02G534500	269.01	1035.57	876.869	0	0	0	727.149	0	11.9277	6.74e-21	3.85e-18	-	2D	618000000	618000000	-	546	protein_coding	Protein of unknown function wound-induced	-
TraesCS7D02G164300	310.245	170.824	191.984	4.36536	0	0.906055	224.351	1.75714	7.04648	7.12e-21	4.04e-18	-	7D	114000000	114000000	+	1095	protein_coding	SGNH hydrolase-type esterase domain	Lipase_GDSL
TraesCS3B02G191000	7.85432	6.53871	3.23568	201.898	136.361	119.599	5.87623	152.619	-4.679	7.35e-21	4.15e-18	-	3B	204000000	204000000	+	1249	protein_coding	NAD(P)-binding domain	NmrA
TraesCS4A02G201700	74.616	226.403	167.177	2312.55	1591.94	4132.52	156.065	2679	-4.10011	7.52e-21	4.22e-18	-	4A	491000000	491000000	-	1548	protein_coding	Haem peroxidase	-
TraesCS2D02G500200	916.01	375.976	509.08	32.7402	57.0814	24.4635	600.355	38.095	3.98225	8.22e-21	4.59e-18	-	2D	595000000	595000000	-	1490	protein_coding	TRAF-like	BTB
novel.37	314.173	145.486	197.376	8.73073	7.39944	0.906055	219.012	5.67874	5.30952	8.86e-21	4.91e-18	-	1A	19136634	19138261	+	1145	-	-	-
TraesCS1D02G101500	335.772	318.762	266.404	0	3.17119	0	306.979	1.05706	8.24179	1.08e-20	5.93e-18	-	1D	89236622	89237814	+	1193	protein_coding	-	-
TraesCS2D02G489800	161.013	158.564	174.727	2.18268	2.11413	10.8727	164.768	5.05649	4.9659	1.08e-20	5.93e-18	-	2D	589000000	589000000	+	1476	protein_coding	F-box domain	F-box
TraesCS3B02G109700	751.069	680.843	650.371	56.7497	107.82	38.9603	694.095	67.8435	3.35908	1.2e-20	6.53e-18	-	3B	75710594	75711201	+	608	protein_coding	-	-
TraesCS3D02G243900	158.068	153.66	130.506	3.27402	0	5.43633	147.411	2.90345	5.6169	1.26e-20	6.82e-18	-	3D	339000000	339000000	-	1260	protein_coding	NAC domain	NAM
TraesCS5B02G256100	362.28	427.468	373.182	1653.38	1332.96	1455.12	387.643	1480.49	-1.9324	1.31e-20	7.08e-18	-	5B	439000000	439000000	+	801	protein_coding	BURP domain	-
TraesCS3A02G263600	185.558	161.833	190.905	19.6441	11.6277	7.24844	179.432	12.8401	3.82445	1.49e-20	7.96e-18	-	3A	487000000	487000000	-	408	protein_coding	-	-
TraesCS2D02G477200	150.214	148.756	173.648	1.09134	2.11413	9.06054	157.539	4.08867	5.19814	1.54e-20	8.18e-18	-	2D	579000000	579000000	-	2787	protein_coding	WIYLD domain	SET
TraesCS2D02G547800	310.245	183.901	222.183	0	12.6847	3.62422	238.777	5.43632	5.46173	1.58e-20	8.37e-18	-	2D	624000000	624000000	-	1527	protein_coding	Peptidase C1A, papain C-terminal	Peptidase_C1
TraesCS4B02G304300	200.285	104.619	155.312	4.36536	5.28531	5.43633	153.406	5.029	4.92395	1.63e-20	8.6e-18	-	4B	593000000	593000000	+	1868	protein_coding	Multi antimicrobial extrusion protein	MatE
TraesCS2B02G577300	1078.01	477.326	680.571	4.36536	42.2825	16.309	745.301	20.9856	5.15089	1.65e-20	8.62e-18	-	2B	766000000	766000000	+	1720	protein_coding	Peptidase C1A, papain C-terminal	Peptidase_C1
TraesCS4B02G323100	1117.28	1260.34	1211.22	312.123	278.007	352.455	1196.28	314.195	1.92804	1.78e-20	9.23e-18	-	4B	614000000	614000000	+	1384	protein_coding	Nucleotide-diphospho-sugar transferase	-
TraesCS1D02G120000	207.158	319.579	294.447	1226.67	1297.02	1295.66	273.728	1273.11	-2.21673	1.79e-20	9.23e-18	-	1D	117000000	117000000	-	2004	protein_coding	Transferase	-
TraesCS2D02G291800	1.96358	5.72137	3.23568	137.509	107.82	150.405	3.64021	131.911	-5.13902	1.8e-20	9.23e-18	-	2D	374000000	374000000	-	1794	protein_coding	Metallo-dependent phosphatase-like	Metallophos
TraesCS5B02G499000	144.323	170.824	124.034	10.9134	10.5706	7.24844	146.394	9.57749	3.9478	1.82e-20	9.33e-18	-	5B	666000000	666000000	+	5454	protein_coding	RNA polymerase Rpb1, domain 1	-
novel.14981	30.4355	57.2137	40.9853	352.503	458.765	299.904	42.8781	370.391	-3.10276	1.86e-20	9.46e-18	-	5A	376000000	376000000	-	2507	-	-	-
TraesCS6D02G279500	366.207	188.805	216.79	0	3.17119	0.906055	257.268	1.35908	7.5734	1.97e-20	9.96e-18	-	6D	388000000	388000000	+	2263	protein_coding	NAC domain	NAM
TraesCS4D02G073300	359.335	273.808	306.311	1203.75	1158.54	1272.1	313.151	1211.46	-1.95279	2.01e-20	1.01e-17	-	4D	47894407	47898925	+	2572	protein_coding	Protein kinase-like domain	LRRNT_2
TraesCS5D02G503200	283.737	138.948	169.334	4.36536	6.34238	0	197.339	3.56925	5.84286	2.02e-20	1.01e-17	-	5D	530000000	530000000	-	1059	protein_coding	Protein-tyrosine phosphatase-like	DSPc
TraesCS2A02G546300	1038.73	369.437	552.222	13.0961	46.5108	16.309	653.464	25.3053	4.69391	2.12e-20	1.06e-17	-	2A	755000000	755000000	+	1670	protein_coding	Peptidase C1A, papain C-terminal	Peptidase_C1
TraesCS2D02G471100	136.469	175.728	129.427	6.54805	1.05706	1.81211	147.208	3.13907	5.59045	3.2e-20	1.59e-17	-	2D	575000000	575000000	-	1525	protein_coding	-	-
TraesCS2A02G060000	187.522	282.799	209.24	0	4.22825	0	226.52	1.40942	7.3855	3.66e-20	1.8e-17	-	2A	26864968	26867903	-	2817	protein_coding	P-loop containing nucleoside triphosphate hydrolase	AAA
TraesCS3A02G336300	319.082	243.567	257.776	9.82207	27.4836	6.34238	273.475	14.5494	4.24594	3.89e-20	1.91e-17	-	3A	583000000	583000000	-	1688	protein_coding	NAC domain	NAM
novel.1957	16.6904	20.4335	29.1211	235.73	188.157	184.835	22.0817	202.907	-3.20782	4.36e-20	2.13e-17	-	1B	597000000	597000000	-	1492	-	-	-
TraesCS6D02G096400	331.845	163.468	229.733	2.18268	0	1.81211	241.682	1.3316	7.48708	4.85e-20	2.35e-17	-	6D	60493762	60496814	+	2230	protein_coding	Rhamnogalacturonate lyase	-
TraesCS7D02G327400	171.813	137.313	136.977	0	7.39944	2.71816	148.701	3.37253	5.46207	6.1e-20	2.94e-17	-	7D	418000000	418000000	+	829	protein_coding	Tetratricopeptide-like helical domain	-
novel.4319	852.193	396.409	500.452	45.8363	71.8803	37.1482	583.018	51.6216	3.50034	6.52e-20	3.13e-17	-	2A	717000000	717000000	-	1412	-	-	-
TraesCS5D02G282500	0	0	0	564.223	265.323	468.43	0	432.659	-11.2693	7.01e-20	3.34e-17	-	5D	384000000	384000000	-	1377	protein_coding	Peptidase C1A, papain C-terminal	Peptidase_C1
TraesCS2D02G489100	284.719	237.028	297.682	33.8316	36.9972	49.833	273.143	40.2206	2.75614	7.5e-20	3.56e-17	-	2D	588000000	588000000	-	261	protein_coding	-	-
TraesCS4D02G084100	219.921	175.728	196.298	1.09134	3.17119	0	197.315	1.42084	7.18501	8.42e-20	3.98e-17	-	4D	57878461	57879601	-	1141	protein_coding	TRAF-like	-
TraesCS5D02G329400	133.523	134.043	180.119	5.4567	3.17119	0	149.229	2.87596	5.76782	8.67e-20	4.07e-17	-	5D	421000000	422000000	+	741	protein_coding	-	-
TraesCS5D02G499000	184.576	223.133	198.455	20.7355	25.3695	10.8727	202.055	18.9925	3.42589	9.78e-20	4.57e-17	-	5D	529000000	529000000	+	5903	protein_coding	RNA polymerase Rpb1, domain 5	-
TraesCS5B02G430300	311.227	127.505	159.627	8.73073	7.39944	9.06054	199.453	8.3969	4.56662	9.85e-20	4.58e-17	-	5B	606000000	606000000	+	534	protein_coding	Zinc finger, AN1-type	zf-AN1
novel.18124	2.94537	0	4.31424	270.652	246.296	102.384	2.41987	206.444	-6.5069	1.01e-19	4.68e-17	-	6A	60404338	60405301	-	866	-	-	-
TraesCS5D02G074000	431.987	302.415	313.861	60.0237	53.9102	40.7724	349.421	51.5688	2.76479	1.02e-19	4.69e-17	-	5D	72909338	72913000	-	3072	protein_coding	P-loop containing nucleoside triphosphate hydrolase	AAA
TraesCS2A02G366600	166.904	124.236	152.077	2.18268	3.17119	0.906055	147.739	2.08664	6.18258	1.23e-19	5.64e-17	-	2A	611000000	611000000	-	717	protein_coding	-	-
TraesCS5B02G364300	2.94537	5.72137	6.47136	260.83	97.2498	172.15	5.04603	176.744	-5.13037	1.29e-19	5.87e-17	-	5B	543000000	543000000	-	2216	protein_coding	Cytochrome P450	p450
TraesCS2D02G478700	147.268	148.756	119.72	4.36536	1.05706	8.15449	138.581	4.52564	4.89604	1.3e-19	5.89e-17	-	2D	580000000	580000000	-	1848	protein_coding	SET domain	zf-MYND
TraesCS3A02G454100	214.03	200.248	194.141	5.4567	21.1412	6.34238	202.806	10.9801	4.2181	1.43e-19	6.44e-17	-	3A	693000000	693000000	-	968	protein_coding	-	-
TraesCS2A02G358700	312.209	178.18	140.213	2.18268	3.17119	0	210.201	1.78462	6.94692	1.51e-19	6.76e-17	-	2A	603000000	603000000	-	830	protein_coding	-	-
TraesCS2B02G404500	338.717	159.381	263.168	17.4614	11.6277	23.5574	253.756	17.5489	3.84361	1.58e-19	7.07e-17	-	2B	573000000	573000000	+	288	protein_coding	-	-
novel.21627	58.9074	21.2508	34.5139	612.242	358.344	407.724	38.224	459.437	-3.59363	1.98e-19	8.8e-17	-	7A	79122786	79125327	-	2444	-	-	-
TraesCS4A02G436600	152.177	143.852	139.134	16.3701	13.7418	12.6848	145.054	14.2656	3.35178	2.19e-19	9.69e-17	-	4A	706000000	706000000	-	2643	protein_coding	P-loop containing nucleoside triphosphate hydrolase	AAA
TraesCS7D02G385700	9.8179	10.6254	8.62847	192.076	105.706	241.011	9.69059	179.598	-4.20678	2.22e-19	9.77e-17	-	7D	500000000	500000000	+	2041	protein_coding	Alpha/Beta hydrolase fold	Abhydrolase_1
TraesCS3B02G154400	226.793	129.139	146.684	6.54805	0	1.81211	167.539	2.78672	5.94442	2.28e-19	9.99e-17	-	3B	147000000	147000000	-	2561	protein_coding	P-loop containing nucleoside triphosphate hydrolase	AAA
TraesCS1D02G335400	177.704	376.793	265.326	18.5528	19.0271	28.9937	273.274	22.1912	3.61523	2.29e-19	9.99e-17	-	1D	426000000	426000000	+	5081	protein_coding	P-type ATPase, transmembrane domain	E1-E2_ATPase
TraesCS3D02G509500	718.67	411.121	484.273	24.0095	46.5108	8.15449	538.021	26.2249	4.36858	2.34e-19	1.02e-16	-	3D	595000000	595000000	+	799	protein_coding	HSP20-like chaperone	-
TraesCS5D02G375600	732.415	607.283	647.136	153.879	91.9644	92.4176	662.278	112.754	2.55685	2.49e-19	1.08e-16	-	5D	448000000	448000000	-	2376	protein_coding	RNA recognition motif domain	RRM_1
TraesCS6A02G213900	17.6722	19.6161	21.5712	194.259	145.875	171.244	19.6198	170.459	-3.12091	2.52e-19	1.08e-16	-	6A	390000000	390000000	+	2488	protein_coding	Ankyrin repeat-containing domain	-
TraesCS2A02G088400	238.575	132.409	143.448	3.27402	3.17119	0	171.477	2.1484	6.38756	2.61e-19	1.12e-16	-	2A	41755568	41760397	-	1853	protein_coding	Thiamin diphosphate-binding fold	TPP_enzyme_N
novel.8224	346.572	161.833	232.969	24.0095	17.9701	14.4969	247.125	18.8255	3.72118	2.92e-19	1.25e-16	-	3A	693000000	693000000	-	817	-	-	-
TraesCS2A02G062000	367.189	461.796	378.574	2791.65	2041.19	4965.18	402.52	3266.01	-3.02012	3.44e-19	1.46e-16	-	2A	27632102	27633230	-	1129	protein_coding	-	-
TraesCS2D02G502700	255.265	470.787	417.402	0	0	0	381.152	0	10.996	3.49e-19	1.47e-16	-	2D	596000000	596000000	-	868	protein_coding	UspA	Usp
novel.22070	155.123	132.409	126.191	1.09134	2.11413	2.71816	137.908	1.97454	6.09606	3.67e-19	1.54e-16	-	7A	641000000	641000000	-	693	-	-	-
TraesCS3B02G566300	1093.71	462.614	592.129	58.9324	76.1085	32.618	716.152	55.8863	3.68377	3.83e-19	1.6e-16	-	3B	798000000	798000000	+	921	protein_coding	HSP20-like chaperone	-
TraesCS5B02G502100	252.32	121.783	198.455	6.54805	7.39944	0	190.853	4.64916	5.40774	4.74e-19	1.98e-16	-	5B	669000000	669000000	-	906	protein_coding	Protein-tyrosine phosphatase-like	DSPc
TraesCS7B02G252100	152.177	111.975	118.641	5.4567	2.11413	1.81211	127.598	3.12765	5.38371	4.77e-19	1.98e-16	-	7B	465000000	465000000	+	2445	protein_coding	NAC domain	NAM
TraesCS7A02G514700	158.068	156.112	173.648	0	5.28531	0	162.609	1.76177	6.58192	5.37e-19	2.22e-16	-	7A	701000000	701000000	-	710	protein_coding	-	-
TraesCS4B02G353200	654.854	248.471	355.925	0	0	0	419.75	0	11.1343	5.41e-19	2.22e-16	-	4B	645000000	645000000	-	2143	protein_coding	FAD/NAD(P)-binding domain	-
novel.15305	311.227	153.66	210.319	0	4.22825	0	225.069	1.40942	7.37213	5.56e-19	2.27e-16	-	5A	691000000	691000000	-	3658	-	-	-
TraesCS2D02G481400	156.105	227.22	173.648	6.54805	14.7989	19.0271	185.658	13.458	3.76992	5.64e-19	2.3e-16	-	2D	585000000	585000000	-	662	protein_coding	-	-
TraesCS2A02G329800	206.176	114.427	141.291	5.4567	0	5.43633	153.965	3.63101	5.38483	5.84e-19	2.37e-16	-	2A	562000000	562000000	-	1757	protein_coding	Phospholipid/glycerol acyltransferase	-
TraesCS7A02G181800	168.868	113.61	156.391	7.63938	0	4.53027	146.29	4.05655	5.17433	6.22e-19	2.51e-16	-	7A	136000000	136000000	+	1018	protein_coding	SNARE	-
novel.2333	0	4.90403	0	195.35	142.703	135.002	1.63468	157.685	-6.41765	6.46e-19	2.6e-16	-	1D	183000000	183000000	+	692	-	-	-
TraesCS2D02G493100	181.631	120.966	129.427	1.09134	2.11413	2.71816	144.008	1.97454	6.15848	6.5e-19	2.6e-16	-	2D	591000000	591000000	+	2078	protein_coding	GTP cyclohydrolase I domain	GTP_cyclohydroI
TraesCS2D02G332900	550.784	228.037	323.568	4.36536	6.34238	24.4635	367.463	11.7237	4.94131	6.68e-19	2.66e-16	-	2D	427000000	427000000	+	1738	protein_coding	Phospholipid/glycerol acyltransferase	-
TraesCS2D02G499500	270.974	201.065	187.669	29.4662	31.7119	24.4635	219.903	28.5472	2.94956	7.82e-19	3.1e-16	-	2D	595000000	595000000	-	1637	protein_coding	eRF1 domain 1/Pelota-like	-
TraesCS5B02G531500	310.245	231.307	209.24	0	3.17119	0	250.264	1.05706	7.94565	8.14e-19	3.21e-16	-	5B	689000000	689000000	+	751	protein_coding	GCK	-
TraesCS7D02G140500	551.766	244.384	338.668	0	0	0	378.272	0	10.9841	8.42e-19	3.31e-16	-	7D	89730530	89731768	-	1239	protein_coding	Strictosidine synthase, conserved region	Str_synth
TraesCS7A02G243600	185.558	136.495	130.506	4.36536	13.7418	6.34238	150.853	8.14985	4.21543	8.86e-19	3.47e-16	-	7A	219000000	219000000	+	2482	protein_coding	F-box domain	-
TraesCS7D02G239400	269.992	322.031	266.404	1092.43	946.071	1079.11	286.143	1039.2	-1.85934	8.99e-19	3.51e-16	-	7D	204000000	204000000	-	995	protein_coding	O-methyltransferase, family 3	-
TraesCS2D02G493600	415.297	581.128	559.772	81.8506	85.6221	115.975	518.732	94.4825	2.45377	9.37e-19	3.64e-16	-	2D	591000000	591000000	+	2033	protein_coding	Pyridoxal phosphate-dependent transferase	SHMT
TraesCS6A02G299600	378.971	199.431	243.754	0	3.17119	0	274.052	1.05706	8.07468	9.55e-19	3.69e-16	-	6A	533000000	533000000	+	2202	protein_coding	NAC domain	NAM
TraesCS7D02G299200	103.088	138.13	121.877	4.36536	6.34238	1.81211	121.032	4.17328	4.89072	1.17e-18	4.49e-16	-	7D	379000000	379000000	+	1741	protein_coding	Cytochrome P450	p450
TraesCS3D02G094300	715.725	624.447	671.942	103.677	113.106	48.0209	670.705	88.268	2.93048	1.21e-18	4.65e-16	-	3D	48012866	48013536	+	671	protein_coding	-	-
TraesCS1D02G012000	252.32	394.774	388.281	37.1056	43.3396	58.8935	345.125	46.4462	2.88806	1.3e-18	4.97e-16	-	1D	6399253	6400001	-	645	protein_coding	-	-
novel.445	305.337	141.4	139.134	0	1.05706	4.53027	195.29	1.86244	6.61988	1.32e-18	5e-16	-	1A	516000000	516000000	+	1870	-	-	-
novel.6864	0	0	0	357.96	342.488	221.077	0	307.175	-10.7742	1.44e-18	5.45e-16	-	2D	491000000	491000000	-	1965	-	-	-
novel.362	287.664	128.322	221.105	0	3.17119	0.906055	212.364	1.35908	7.29568	1.67e-18	6.29e-16	-	1A	409000000	409000000	+	2339	-	PF14223:gag-polypeptide of LTR copia-type|PF00098:Zinc knuckle|PF13961:Domain of unknown function (DUF4219)	zf-CCHC
TraesCS3D02G329300	450.641	299.146	330.039	16.3701	41.2254	9.9666	359.942	22.5207	4.00786	1.69e-18	6.36e-16	-	3D	442000000	442000000	-	1664	protein_coding	NAC domain	NAM
TraesCS7B02G290200	705.907	693.103	850.983	30.5575	71.8803	10.8727	749.998	37.7702	4.31845	1.81e-18	6.78e-16	-	7B	526000000	526000000	-	707	protein_coding	-	-
novel.9022	229.739	111.158	152.077	3.27402	3.17119	0	164.325	2.1484	6.32426	1.83e-18	6.82e-16	-	3B	795000000	795000000	+	906	-	-	-
TraesCS7D02G248800	3683.68	1836.56	2459.11	150.605	119.448	353.361	2659.78	207.805	3.67588	1.93e-18	7.17e-16	-	7D	220000000	220000000	-	1342	protein_coding	NAD(P)-binding domain	Epimerase
TraesCS5A02G482500	499.731	585.214	550.065	0	1.05706	0	545.004	0.352354	10.5499	2.1e-18	7.76e-16	-	5A	654000000	654000000	-	528	protein_coding	-	-
TraesCS2A02G505100	237.593	252.558	279.347	1277.96	1106.74	2059.46	256.499	1481.39	-2.53061	2.15e-18	7.92e-16	-	2A	734000000	734000000	+	234	protein_coding	-	-
novel.23910	0	0	0	258.648	294.921	264.568	0	272.712	-10.6033	2.34e-18	8.58e-16	-	7D	188000000	188000000	+	2279	-	-	-
TraesCS7A02G315800	194.394	139.765	193.062	13.0961	10.5706	1.81211	175.74	8.49294	4.40416	2.6e-18	9.48e-16	-	7A	450000000	450000000	-	1302	protein_coding	Protein kinase-like domain	Pkinase
TraesCS3A02G145100	363.262	174.093	240.519	1.09134	2.11413	0	259.291	1.06849	7.99295	2.62e-18	9.53e-16	-	3A	128000000	128000000	-	2629	protein_coding	P-loop containing nucleoside triphosphate hydrolase	AAA
novel.22308	264.101	119.331	168.255	1.09134	0	3.62422	183.896	1.57185	6.78638	2.63e-18	9.53e-16	-	7B	73176689	73178256	+	1233	-	PF00657:GDSL-like Lipase/Acylhydrolase	Lipase_GDSL
TraesCS2D02G075000	108.979	109.523	98.1489	809.775	475.678	1095.42	105.55	793.624	-2.91028	2.66e-18	9.59e-16	-	2D	32051640	32056056	-	2677	protein_coding	Copper amine oxidase, C-terminal	-
TraesCS2D02G531800	349.517	250.106	282.583	0	0	0	294.068	0	10.6209	2.74e-18	9.85e-16	-	2D	617000000	617000000	+	1007	protein_coding	Acyl-CoA N-acyltransferase	Acetyltransf_1
TraesCS6A02G103600	1457.96	1828.39	1664.22	6050.39	7159.48	10159.6	1650.19	7789.82	-2.23893	2.77e-18	9.93e-16	-	6A	72872005	72873692	-	957	protein_coding	-	-
TraesCS5B02G275700	290.61	272.174	320.332	1078.24	1183.91	939.578	294.372	1067.24	-1.85893	2.78e-18	9.93e-16	-	5B	461000000	461000000	-	1698	protein_coding	FAD dependent oxidoreductase	DAO
TraesCS5D02G312500	175.74	135.678	114.327	2.18268	4.22825	0	141.915	2.13698	6.11797	2.91e-18	1.04e-15	-	5D	408000000	408000000	+	1404	protein_coding	Serpin domain	Serpin
TraesCS7B02G292800	218.939	95.6286	132.663	2.18268	2.11413	3.62422	149.077	2.64034	5.79525	3.18e-18	1.13e-15	-	7B	530000000	530000000	+	1388	protein_coding	GDSL lipase/esterase	Lipase_GDSL
TraesCS3B02G607400	334.79	306.502	327.882	50.2017	60.2526	28.9937	323.058	46.4827	2.80428	3.46e-18	1.22e-15	-	3B	826000000	826000000	-	1941	protein_coding	Domain of unknown function DUF2828	-
TraesCS4D02G001800	321.045	255.827	269.64	0	0	0	282.171	0	10.5615	3.53e-18	1.24e-15	-	4D	1230245	1231918	+	1401	protein_coding	PPC domain	-
TraesCS2D02G524500	381.916	324.483	319.254	81.8506	67.652	66.142	341.884	71.8815	2.25183	4.22e-18	1.48e-15	-	2D	613000000	613000000	-	4128	protein_coding	DNA-directed RNA polymerase, subunit 2, domain 6	RNA_pol_Rpb2_1
TraesCS6B02G329200	390.752	219.864	289.054	0	0	0	299.89	0	10.649	4.38e-18	1.53e-15	-	6B	579000000	579000000	+	2149	protein_coding	NAC domain	NAM
TraesCS1D02G206400	335.772	132.409	125.113	7.63938	5.28531	1.81211	197.765	4.91227	5.36217	4.41e-18	1.53e-15	-	1D	292000000	292000000	+	468	protein_coding	Ubiquitin domain	ubiquitin
novel.15061	0	0.817339	1.07856	558.766	280.122	402.288	0.631966	413.725	-9.35673	4.43e-18	1.53e-15	-	5A	484000000	484000000	-	1368	-	PF00112:Papain family cysteine protease|PF08246:Cathepsin propeptide inhibitor domain (I29)	Peptidase_C1
TraesCS7A02G430600	2009.72	1021.67	1255.44	24.0095	128.962	38.0543	1428.95	63.6751	4.48951	4.51e-18	1.56e-15	-	7A	625000000	625000000	-	2190	protein_coding	Heat shock protein 70 family	HSP70
novel.12894	242.502	281.164	294.447	0	0	0	272.704	0	10.5125	4.86e-18	1.67e-15	-	4B	202000000	202000000	-	4709	-	-	-
TraesCS1B02G292100	283.737	166.737	218.948	9.82207	11.6277	0	223.141	7.14992	5.00108	5.34e-18	1.83e-15	-	1B	509000000	509000000	-	916	protein_coding	-	-
TraesCS3B02G559100	805.067	398.044	517.708	1.09134	0	0	573.607	0.36378	10.6231	5.49e-18	1.87e-15	-	3B	793000000	793000000	+	1224	protein_coding	Strictosidine synthase, conserved region	Str_synth
TraesCS2A02G358500	162.977	126.688	138.056	1.09134	4.22825	0	142.573	1.7732	6.39085	5.69e-18	1.93e-15	-	2A	603000000	603000000	-	857	protein_coding	-	-
TraesCS6D02G030700	1893.87	743.778	972.861	127.687	152.217	91.5115	1203.5	123.805	3.28239	5.77e-18	1.95e-15	-	6D	12309084	12311899	-	2210	protein_coding	GDSL lipase/esterase	Lipase_GDSL
novel.6929	269.01	238.663	296.604	0	0	0	268.092	0	10.4872	6.09e-18	2.05e-15	-	2D	574000000	574000000	-	1460	-	PF02991:Autophagy protein Atg8 ubiquitin like	-
TraesCS1A02G270800	317.118	377.61	365.632	39.2883	30.6548	67.9541	353.453	45.9657	2.93431	6.44e-18	2.16e-15	-	1A	465000000	465000000	-	1083	protein_coding	Protein kinase-like domain	Pkinase
TraesCS7B02G301400	167.886	143.034	148.841	16.3701	20.0842	19.9332	153.254	18.7958	3.02394	6.49e-18	2.17e-15	-	7B	538000000	538000000	-	2139	protein_coding	Methionyl/Leucyl tRNA synthetase	-
TraesCS7B02G204100	125.669	147.121	134.82	2.18268	10.5706	1.81211	135.87	4.85514	4.8321	7.04e-18	2.35e-15	-	7B	375000000	375000000	+	1777	protein_coding	Cytochrome P450	p450
TraesCS3D02G472100	165.922	111.975	129.427	1.09134	7.39944	0.906055	135.775	3.13228	5.46956	7.16e-18	2.38e-15	-	3D	574000000	574000000	+	1840	protein_coding	50S ribosomal protein L30e-like	-
TraesCS4D02G277300	252.32	223.951	218.948	939.644	742.058	873.437	231.739	851.713	-1.87789	7.57e-18	2.51e-15	-	4D	449000000	449000000	+	2155	protein_coding	FAE1/Type III polyketide synthase-like protein	-
novel.7002	6.87253	8.99072	10.7856	169.158	160.673	93.3236	8.88295	141.052	-3.99164	8.46e-18	2.79e-15	-	2D	635000000	635000000	-	1676	-	-	-
novel.6818	0	0	0	248.826	332.975	202.05	0	261.284	-10.5409	8.57e-18	2.82e-15	-	2D	448000000	448000000	-	668	-	-	-
novel.11289	138.432	108.706	138.056	6.54805	11.6277	3.62422	128.398	7.26665	4.16362	9.77e-18	3.2e-15	-	4A	574000000	574000000	+	2719	-	PF12274:Protein of unknown function (DUF3615)	-
TraesCS2D02G521500	274.901	231.307	254.54	0	0	0	253.583	0	10.4073	1.07e-17	3.49e-15	-	2D	610000000	610000000	+	2129	protein_coding	Amidase signature domain	Amidase
TraesCS1A02G058800	154.141	102.167	120.799	9.82207	3.17119	5.43633	125.702	6.14319	4.36496	1.09e-17	3.54e-15	-	1A	39635757	39637187	-	1431	protein_coding	Amino acid transporter, transmembrane domain	Aa_trans
TraesCS7B02G393200	0	1.63468	0	539.122	243.124	446.685	0.544892	409.644	-9.35558	1.15e-17	3.72e-15	-	7B	660000000	660000000	+	1663	protein_coding	EamA domain	DUF6
TraesCS7D02G476400	0	0	0	345.955	163.845	323.462	0	277.754	-10.6301	1.16e-17	3.74e-15	-	7D	588000000	588000000	+	1589	protein_coding	EamA domain	DUF6
TraesCS6B02G367500	255.265	191.257	241.597	17.4614	36.9972	17.215	229.373	23.8912	3.26793	1.24e-17	4e-15	-	6B	641000000	641000000	-	743	protein_coding	-	-
TraesCS7B02G044300	156.105	123.418	152.077	1.09134	10.5706	1.81211	143.867	4.49136	5.02197	1.37e-17	4.39e-15	-	7B	43948915	43949106	-	192	protein_coding	-	-
TraesCS7B02G331400	1885.04	1145.09	1420.46	26.1922	130.019	23.5574	1483.53	59.9228	4.63239	1.47e-17	4.69e-15	-	7B	587000000	587000000	+	2443	protein_coding	Heat shock protein 70 family	HSP70
TraesCS2A02G499800	143.341	154.477	147.763	521.661	519.018	512.827	148.527	517.835	-1.80103	1.49e-17	4.74e-15	-	2A	729000000	729000000	-	1458	protein_coding	Amino acid transporter, transmembrane domain	Aa_trans
TraesCS6B02G448700	189.485	107.071	125.113	0	4.22825	1.81211	140.556	2.01345	6.1187	1.59e-17	5.04e-15	-	6B	708000000	708000000	+	513	protein_coding	Zinc finger, AN1-type	zf-A20
novel.5439	134.505	106.254	112.17	0	3.17119	3.62422	117.643	2.26513	5.64985	1.65e-17	5.23e-15	-	2B	383000000	383000000	-	2671	-	-	-
TraesCS4D02G125100	88.3611	163.468	119.72	1149.18	700.832	1934.43	123.85	1261.48	-3.34685	1.66e-17	5.24e-15	-	4D	109000000	109000000	+	2729	protein_coding	Glycoside hydrolase superfamily	-
TraesCS5B02G441000	283.737	120.966	136.977	0	7.39944	1.81211	180.56	3.07052	5.88763	1.9e-17	5.96e-15	-	5B	613000000	613000000	+	1508	protein_coding	DNA-binding pseudobarrel domain	-
TraesCS2A02G290800	544.893	165.102	284.74	8.73073	7.39944	23.5574	331.578	13.2292	4.62825	2.04e-17	6.38e-15	-	2A	501000000	501000000	-	1220	protein_coding	-	-
TraesCS6D02G383400	311.227	381.697	335.432	0	0	1.81211	342.786	0.604036	8.99584	2.21e-17	6.89e-15	-	6D	462000000	462000000	+	1303	protein_coding	PPC domain	-
TraesCS4B02G001100	300.428	230.489	203.848	0	0	0	244.922	0	10.3577	2.47e-17	7.67e-15	-	4B	652667	654439	-	1500	protein_coding	PPC domain	-
TraesCS5A02G369100	81.4885	119.331	125.113	616.607	853.049	1654.46	108.644	1041.37	-3.26119	2.49e-17	7.71e-15	-	5A	569000000	569000000	+	429	protein_coding	-	-
TraesCS1A02G061400	1007.32	553.338	622.329	134.235	112.049	125.942	727.661	124.075	2.55181	2.49e-17	7.71e-15	-	1A	41919073	41919883	+	630	protein_coding	-	-
TraesCS5B02G039100	161.995	173.276	138.056	575.137	609.925	556.317	157.776	580.46	-1.87689	2.68e-17	8.24e-15	-	5B	44137348	44142133	+	2107	protein_coding	Proton-dependent oligopeptide transporter family	-
TraesCS7B02G390900	489.913	192.075	253.462	4.36536	24.3124	10.8727	311.816	13.1835	4.56421	2.83e-17	8.67e-15	-	7B	657000000	657000000	+	764	protein_coding	Ubiquitin-related domain	ubiquitin
TraesCS2B02G498800	1792.75	737.239	990.117	39.2883	70.8232	134.096	1173.37	81.4025	3.84491	2.85e-17	8.7e-15	-	2B	695000000	695000000	-	974	protein_coding	Ribosome-inactivating protein	-
TraesCS6A02G399200	184.576	240.298	162.863	0	1.05706	1.81211	195.912	0.956391	7.60519	3.25e-17	9.91e-15	-	6A	609000000	609000000	+	1392	protein_coding	PPC domain	-
TraesCS5D02G242000	736.342	331.839	436.817	0	1.05706	0	501.666	0.352354	10.4298	3.3e-17	1e-14	-	5D	351000000	351000000	+	1395	protein_coding	Aspartic peptidase domain	-
novel.6997	0	5.72137	4.31424	130.961	102.535	106.914	3.3452	113.47	-5.0477	3.36e-17	1.02e-14	-	2D	632000000	632000000	-	1787	-	PF13976:GAG-pre-integrase domain|PF14223:gag-polypeptide of LTR copia-type	-
novel.9119	186.54	95.6286	139.134	8.73073	10.5706	7.24844	140.434	8.84993	3.9935	3.4e-17	1.03e-14	-	3B	16148143	16172176	-	3291	-	-	-
TraesCS2D02G381700	20.6176	63.7524	46.3781	458.363	422.825	350.643	43.5827	410.61	-3.22882	3.73e-17	1.12e-14	-	2D	486000000	486000000	+	1737	protein_coding	Arp2/3 complex subunit 2/4	-
TraesCS7A02G444900	157.086	120.966	165.02	3.27402	1.05706	0	147.691	1.44369	6.76225	4.27e-17	1.28e-14	-	7A	640000000	640000000	+	909	protein_coding	-	-
TraesCS6B02G136800	291.591	173.276	255.619	0	0	0	240.162	0	10.3281	4.47e-17	1.34e-14	-	6B	134000000	134000000	-	2276	protein_coding	Rhamnogalacturonate lyase	-
TraesCS2D02G515500	128.614	152.842	146.684	0	1.05706	2.71816	142.714	1.25841	6.73571	4.53e-17	1.35e-14	-	2D	607000000	607000000	+	456	protein_coding	-	-
TraesCS2D02G525300	4464.2	5538.29	5057.36	1061.88	1014.78	1550.26	5019.95	1208.97	2.0535	4.55e-17	1.35e-14	-	2D	613000000	613000000	+	2962	protein_coding	Glycoside hydrolase superfamily	Glyco_hydro_3
TraesCS5B02G271400	185.558	150.39	169.334	24.0095	24.3124	14.4969	168.428	20.9396	3.01775	4.7e-17	1.39e-14	-	5B	457000000	457000000	+	2733	protein_coding	Domain of unknown function DUF547	-
TraesCS7D02G474900	245.447	132.409	146.684	4.36536	0	0	174.847	1.45512	7.00108	4.82e-17	1.42e-14	-	7D	587000000	587000000	-	228	protein_coding	-	-
novel.23858	93.27	129.139	120.799	765.03	638.466	454.839	114.403	619.445	-2.43515	5.57e-17	1.63e-14	-	7D	117000000	117000000	+	2632	-	-	-
TraesCS5A02G240100	268.029	124.236	189.826	0	11.6277	3.62422	194.03	5.08397	5.25657	5.57e-17	1.63e-14	-	5A	456000000	456000000	-	252	protein_coding	-	-
TraesCS7A02G159800	340.681	281.982	264.247	26.1922	35.9401	57.0814	295.637	39.7379	2.88562	6.87e-17	2.01e-14	-	7A	116000000	116000000	+	1061	protein_coding	SWEET sugar transporter	-
TraesCS5D02G267900	267.047	191.257	198.455	0	0	0	218.92	0	10.1953	8.04e-17	2.34e-14	-	5D	371000000	371000000	-	276	protein_coding	-	-
TraesCS4A02G090900	160.032	241.932	204.926	1089.16	998.924	751.119	202.297	946.4	-2.22421	8.15e-17	2.37e-14	-	4A	97306337	97308369	-	1551	protein_coding	NAD(P)-binding domain	adh_short
TraesCS3B02G224500	10.7997	15.5294	19.4141	165.884	117.334	199.332	15.2477	160.85	-3.40478	8.25e-17	2.39e-14	-	3B	304000000	304000000	+	1392	protein_coding	Homeobox domain-like	Myb_DNA-binding
TraesCS2D02G086900	177.704	129.957	104.62	1.09134	1.05706	8.15449	137.427	3.4343	5.24965	8.41e-17	2.43e-14	-	2D	37367365	37368590	+	1226	protein_coding	Domain unknown function DUF295	-
TraesCS5A02G278800	25.5265	44.9536	38.8281	290.297	204.013	351.549	36.4361	281.953	-2.94846	8.46e-17	2.43e-14	-	5A	488000000	488000000	-	1681	protein_coding	DOMON domain	Cytochrom_B561
TraesCS4A02G416100	124.687	100.533	125.113	2.18268	4.22825	0	116.778	2.13698	5.83545	8.49e-17	2.43e-14	-	4A	686000000	686000000	+	1611	protein_coding	Major facilitator superfamily domain	Sugar_tr
TraesCS7D02G367600	135.487	308.954	262.09	2251.44	1587.71	4890.88	235.51	2910.01	-3.6267	8.79e-17	2.51e-14	-	7D	476000000	476000000	+	1121	protein_coding	-	-
TraesCS1D02G127400	635.218	826.329	808.919	2972.81	2654.28	4146.1	756.822	3257.73	-2.10587	9.54e-17	2.72e-14	-	1D	140000000	140000000	+	1398	protein_coding	GDSL lipase/esterase	Lipase_GDSL
TraesCS2D02G520000	194.394	103.802	104.62	8.73073	7.39944	6.34238	134.272	7.49085	4.1711	1.03e-16	2.92e-14	-	2D	609000000	609000000	-	2106	protein_coding	Thymidylate synthase/dCMP hydroxymethylase domain	-
TraesCS5D02G003700	156.105	102.167	160.705	0	0	5.43633	139.659	1.81211	6.14087	1.04e-16	2.96e-14	-	5D	3553026	3553691	+	666	protein_coding	-	-
novel.23120	268.029	172.458	191.984	0	12.6847	12.6848	210.823	8.4565	4.61764	1.11e-16	3.14e-14	-	7B	128000000	128000000	-	2165	-	-	-
TraesCS7B02G231200	105.052	107.889	147.763	3.27402	6.34238	0	120.234	3.20547	5.28386	1.16e-16	3.26e-14	-	7B	434000000	434000000	+	624	protein_coding	Tetratricopeptide-like helical domain	-
novel.6059	0	0	0	243.369	249.467	143.157	0	211.998	-10.2389	1.2e-16	3.36e-14	-	2D	265000000	265000000	+	1436	-	-	-
TraesCS2D02G523000	97.1972	116.062	126.191	6.54805	0	4.53027	113.15	3.69277	4.93331	1.21e-16	3.4e-14	-	2D	612000000	612000000	-	1301	protein_coding	Calponin homology domain	CH
TraesCS7D02G396200	166.904	147.121	158.548	18.5528	26.4266	21.7453	157.524	22.2416	2.82329	1.23e-16	3.43e-14	-	7D	511000000	511000000	-	1725	protein_coding	Non-structural maintenance of chromosome element 4, C-terminal	-
TraesCS3D02G263500	85.4157	136.495	114.327	2.18268	7.39944	3.62422	112.079	4.40211	4.67526	1.27e-16	3.53e-14	-	3D	366000000	366000000	-	417	protein_coding	-	-
TraesCS2D02G489200	495.804	165.92	258.854	27.2835	10.5706	17.215	306.859	18.3564	4.06596	1.29e-16	3.58e-14	-	2D	588000000	588000000	+	1773	protein_coding	Glycosyl hydrolase family 32, N-terminal	-
TraesCS7B02G245800	215.994	215.777	185.512	42.5623	33.826	32.618	205.761	36.3354	2.50594	1.31e-16	3.62e-14	-	7B	454000000	454000000	-	3455	protein_coding	P-loop containing nucleoside triphosphate hydrolase	DEAD
TraesCS7A02G250100	4858.88	2420.14	3135.37	315.397	322.404	644.205	3471.46	427.335	3.02105	1.44e-16	3.97e-14	-	7A	233000000	233000000	-	1131	protein_coding	NAD(P)-binding domain	Epimerase
TraesCS7A02G330500	106.033	115.245	104.62	1.09134	7.39944	1.81211	108.633	3.4343	5.00245	1.47e-16	4.03e-14	-	7A	484000000	484000000	+	438	protein_coding	Tetratricopeptide-like helical domain	-
TraesCS2D02G489900	1660.21	1083.79	1241.42	163.701	210.356	311.683	1328.47	228.58	2.53692	1.53e-16	4.21e-14	-	2D	589000000	589000000	+	1848	protein_coding	Adenosylhomocysteinase-like	-
novel.18994	134.505	124.236	107.856	7.63938	5.28531	0	122.199	4.30823	4.88472	1.56e-16	4.25e-14	-	6B	490000000	490000000	+	1818	-	-	-
novel.6085	13.7451	9.80806	3.23568	300.119	102.535	597.996	8.9296	333.55	-5.21205	1.56e-16	4.25e-14	-	2D	298000000	298000000	+	2655	-	PF00098:Zinc knuckle	zf-CCHC
TraesCS4D02G109500	1439.3	1392.74	1389.18	3877.53	4785.32	3924.12	1407.08	4195.66	-1.57617	1.65e-16	4.47e-14	-	4D	88700544	88701453	+	821	protein_coding	ABA/WDS induced protein	-
TraesCS3B02G157500	551.766	656.323	589.972	1742.87	1802.29	1726.03	599.354	1757.07	-1.55113	1.65e-16	4.48e-14	-	3B	151000000	151000000	+	1435	protein_coding	Transcription factor, MADS-box	SRF-TF
TraesCS7D02G140000	481.077	125.87	243.754	0	0	0	283.567	0	10.5682	1.67e-16	4.5e-14	-	7D	89522303	89523349	+	1047	protein_coding	Strictosidine synthase, conserved region	Str_synth
TraesCS2A02G418700	145.305	107.889	130.506	6.54805	7.39944	0	127.9	4.64916	4.83332	1.7e-16	4.58e-14	-	2A	674000000	674000000	+	429	protein_coding	-	-
TraesCS7B02G292400	344.608	137.313	189.826	0	3.17119	0	223.916	1.05706	7.7807	1.73e-16	4.64e-14	-	7B	529000000	529000000	+	1331	protein_coding	GDSL lipase/esterase	Lipase_GDSL
TraesCS2D02G532700	130.578	152.842	182.276	17.4614	23.2554	16.309	155.232	19.0086	3.03297	1.86e-16	4.98e-14	-	2D	618000000	618000000	+	1800	protein_coding	Anticodon-binding	HGTP_anticodon
TraesCS5A02G495700	672.526	626.081	630.957	137.509	105.706	180.305	643.188	141.173	2.185	1.87e-16	5e-14	-	5A	663000000	663000000	-	1261	protein_coding	Nucleotide-diphospho-sugar transferase	-
novel.7225	9.8179	9.80806	5.3928	92.764	154.331	115.975	8.33958	121.023	-3.84241	2.04e-16	5.44e-14	-	3A	171000000	171000000	+	2316	-	-	-
TraesCSU02G125300	1170.29	663.679	811.077	106.951	175.472	84.2631	881.683	122.229	2.85233	2.17e-16	5.76e-14	-	Un	109000000	109000000	+	1013	protein_coding	Ribosome-inactivating protein	-
TraesCS5B02G047900	123.706	77.6472	111.092	5.4567	3.17119	4.53027	104.148	4.38605	4.56839	2.3e-16	6.09e-14	-	5B	53737501	53738115	+	615	protein_coding	-	-
TraesCS2D02G547600	916.991	316.31	476.723	20.7355	43.3396	6.34238	570.008	23.4725	4.61066	2.32e-16	6.13e-14	-	2D	624000000	624000000	+	1598	protein_coding	Peptidase C1A, papain C-terminal	Peptidase_C1
TraesCS2B02G266000	39.2716	45.771	43.1424	251.008	205.07	343.395	42.7283	266.491	-2.64058	2.36e-16	6.2e-14	-	2B	358000000	358000000	+	2208	protein_coding	Major facilitator, sugar transporter-like	Sugar_tr
TraesCS1B02G167200	47.1259	246.019	148.841	2194.69	1669.1	2148.26	147.329	2004.01	-3.76349	2.55e-16	6.7e-14	-	1B	296000000	297000000	+	3509	protein_coding	Cellulose synthase	-
TraesCS5D02G309300	348.535	274.626	294.447	74.2112	65.5379	58.8935	305.869	66.2142	2.20986	2.59e-16	6.78e-14	-	5D	406000000	406000000	+	2464	protein_coding	Domain of unknown function DUF2828	-
TraesCS5B02G485900	102.106	102.985	114.327	1.09134	2.11413	7.24844	106.473	3.48463	4.86897	2.77e-16	7.21e-14	-	5B	657000000	657000000	-	819	protein_coding	-	-
TraesCS6D02G334800	187.522	154.477	170.412	9.82207	21.1412	4.53027	170.804	11.8312	3.86986	2.9e-16	7.54e-14	-	6D	437000000	437000000	+	1481	protein_coding	eRF1 domain 1/Pelota-like	-
TraesCS7D02G141400	204.212	146.304	154.234	0	2.11413	0.906055	168.25	1.00673	7.37794	2.98e-16	7.72e-14	-	7D	90508723	90510298	+	1576	protein_coding	F-box domain	F-box
TraesCS3B02G397200	45.1623	54.7617	49.6137	300.119	216.698	256.413	49.8459	257.743	-2.36773	3.15e-16	8.16e-14	-	3B	628000000	628000000	+	2255	protein_coding	Multicopper oxidase, type 3	-
TraesCS3A02G170900	106.033	125.87	114.327	1.09134	6.34238	0	115.41	2.4779	5.59512	3.36e-16	8.66e-14	-	3A	181000000	181000000	+	1821	protein_coding	Cupredoxin	-
TraesCS7D02G312900	239.557	155.294	189.826	0	0	0	194.893	0	10.0271	3.37e-16	8.67e-14	-	7D	396000000	396000000	-	1306	protein_coding	Protein kinase-like domain	Pkinase
TraesCS6D02G279400	250.356	156.112	179.041	0	0	0	195.17	0	10.0293	3.86e-16	9.91e-14	-	6D	388000000	388000000	+	2251	protein_coding	NAC domain	NAM
TraesCS2D02G512900	0	0	0	313.215	165.959	139.532	0	206.235	-10.1991	4.12e-16	1.05e-13	-	2D	604000000	604000000	+	1965	protein_coding	Protein kinase-like domain	Pkinase_Tyr
TraesCS5A02G180200	766.778	907.246	781.956	2374.76	2262.11	2465.37	818.66	2367.41	-1.53152	4.27e-16	1.09e-13	-	5A	379000000	379000000	-	1677	protein_coding	Peptidase M20	Peptidase_M20
novel.18746	351.481	259.914	243.754	22.9182	30.6548	5.43633	285.05	19.6698	3.87257	4.67e-16	1.19e-13	-	6B	165000000	165000000	+	676	-	PF09072:Translation machinery associated TMA7	-
TraesCS5B02G009800	1148.69	1429.53	1446.35	222.633	233.611	379.637	1341.52	278.627	2.26564	5.14e-16	1.3e-13	-	5B	9523414	9524244	-	831	protein_coding	-	-
novel.21973	373.08	329.387	320.332	28.3749	68.7091	30.8058	340.933	42.6299	3.0028	5.19e-16	1.31e-13	-	7A	510000000	510000000	-	729	-	PF00025:ADP-ribosylation factor family	Arf
TraesCS5B02G059700	118.796	125.053	128.349	0	1.05706	2.71816	124.066	1.25841	6.53373	5.36e-16	1.35e-13	-	5B	65774303	65774956	-	654	protein_coding	DnaJ domain	-
TraesCS4D02G076000	783.468	380.88	554.38	100.403	97.2498	86.0752	572.909	94.5761	2.59915	5.72e-16	1.44e-13	-	4D	50641002	50644244	+	3124	protein_coding	Peptidase S8/S53 domain	Peptidase_S8
TraesCS1A02G092800	132.542	496.942	357.003	20.7355	17.9701	5.43633	328.829	14.714	4.497	5.93e-16	1.49e-13	-	1A	85337310	85338552	+	1243	protein_coding	-	-
TraesCS5B02G383000	273.919	147.121	169.334	0	0	0	196.791	0	10.0413	5.95e-16	1.49e-13	-	5B	562000000	562000000	-	1229	protein_coding	Strictosidine synthase, conserved region	Str_synth
TraesCS2D02G480500	389.771	133.226	175.805	0	0	0	232.934	0	10.2846	6.01e-16	1.5e-13	-	2D	582000000	582000000	-	273	protein_coding	-	-
TraesCS2D02G400600	230.721	81.7339	102.463	4.36536	3.17119	3.62422	138.306	3.72026	5.2183	6.29e-16	1.57e-13	-	2D	515000000	515000000	+	3003	protein_coding	Ubiquitin-conjugating enzyme/RWD-like	UQ_con
TraesCS3B02G172100	327.918	152.025	155.312	0	0	0	211.752	0	10.1473	6.33e-16	1.57e-13	-	3B	173000000	173000000	-	2373	protein_coding	P-loop containing nucleoside triphosphate hydrolase	AAA
TraesCS2B02G425700	148.25	98.0806	113.249	10.9134	8.4565	3.62422	119.86	7.66471	3.99205	6.37e-16	1.58e-13	-	2B	611000000	611000000	-	1339	protein_coding	-	-
TraesCSU02G095400	202.249	334.291	291.211	1156.82	1143.74	1588.31	275.917	1296.29	-2.23143	6.44e-16	1.59e-13	-	Un	84038338	84040291	-	1531	protein_coding	GDSL lipase/esterase	Lipase_GDSL
novel.15345	114.869	109.523	104.62	1.09134	9.51356	5.43633	109.671	5.34708	4.35009	6.47e-16	1.59e-13	-	5B	17814096	17814880	+	785	-	-	-
novel.13542	344.608	304.867	311.704	76.3939	64.4808	85.1691	320.393	75.3479	2.08567	6.72e-16	1.65e-13	-	4D	324000000	324000000	+	1034	-	PF04667:cAMP-regulated phosphoprotein/endosulfine conserved region	-
novel.6885	7.85432	4.08669	6.47136	96.038	131.076	84.2631	6.13746	103.792	-4.09849	6.76e-16	1.66e-13	-	2D	535000000	535000000	-	334	-	-	-
TraesCS3D02G039700	193.413	120.149	117.563	0	4.22825	0	143.708	1.40942	6.72503	7.64e-16	1.87e-13	-	3D	15099609	15100568	-	960	protein_coding	Ubiquitin-related domain	ubiquitin
TraesCS6D02G251500	333.808	72.7431	163.941	4.36536	0	2.71816	190.164	2.36118	6.33159	7.77e-16	1.89e-13	-	6D	355000000	355000000	-	2351	protein_coding	Proton-dependent oligopeptide transporter family	-
TraesCS5A02G222500	11.7815	75.1951	40.9853	770.487	483.078	935.954	42.654	729.84	-4.08952	8.05e-16	1.96e-13	-	5A	438000000	438000000	-	3609	protein_coding	Cellulose synthase	-
TraesCS4A02G340500	332.827	160.198	189.826	12.0047	22.1983	4.53027	227.617	12.9111	4.15565	8.3e-16	2.01e-13	-	4A	622000000	622000000	-	1598	protein_coding	P-loop containing nucleoside triphosphate hydrolase	Helicase_C
novel.2048	319.082	130.774	173.648	0	0	0	207.835	0	10.1199	8.44e-16	2.04e-13	-	1B	656000000	656000000	-	1690	-	-	-
novel.22680	142.359	89.0899	128.349	4.36536	11.6277	4.53027	119.933	6.84111	4.14145	9.3e-16	2.24e-13	-	7B	547000000	547000000	+	1926	-	-	-
novel.13950	243.484	115.245	165.02	15.2788	14.7989	5.43633	174.583	11.838	3.89972	9.64e-16	2.32e-13	-	4D	403000000	403000000	-	3355	-	-	-
novel.10259	188.504	81.7339	102.463	1.09134	5.28531	3.62422	124.234	3.33362	5.20771	9.71e-16	2.33e-13	-	3D	485000000	485000000	+	1760	-	-	-
TraesCS2D02G497900	107.015	259.096	246.99	0	0	0	204.367	0	10.0968	1.02e-15	2.45e-13	-	2D	594000000	594000000	+	730	protein_coding	Heavy metal-associated domain, HMA	HMA
TraesCS2D02G516000	190.467	478.96	400.146	37.1056	42.2825	43.4906	356.524	40.9596	3.12111	1.06e-15	2.54e-13	-	2D	607000000	607000000	-	3907	protein_coding	Zinc finger, RING-type	-
TraesCS2A02G301000	87.3793	84.1859	86.2848	543.488	554.958	311.683	85.95	470.043	-2.4506	1.14e-15	2.71e-13	-	2A	516000000	516000000	-	1355	protein_coding	Haem peroxidase	-
TraesCS2D02G522400	1211.53	720.075	891.969	226.999	213.527	179.399	941.191	206.641	2.188	1.15e-15	2.72e-13	-	2D	611000000	611000000	-	2670	protein_coding	Cullin, N-terminal	Cullin
TraesCS7A02G493100	235.63	92.3593	142.37	1.09134	0	2.71816	156.786	1.26984	6.87461	1.15e-15	2.73e-13	-	7A	682000000	682000000	+	759	protein_coding	-	-
TraesCS5A02G488300	168.868	79.2818	130.506	4.36536	5.28531	0	126.218	3.21689	5.3482	1.31e-15	3.09e-13	-	5A	658000000	658000000	-	1060	protein_coding	Protein-tyrosine phosphatase-like	DSPc
novel.19429	229.739	186.353	208.162	36.0142	40.1684	22.6514	208.085	32.9447	2.66655	1.31e-15	3.09e-13	-	6B	152000000	152000000	-	1215	-	-	-
TraesCS7B02G141100	4148.06	2324.51	2676.98	270.652	187.1	548.163	3049.85	335.305	3.18389	1.39e-15	3.27e-13	-	7B	179000000	179000000	+	1324	protein_coding	NAD(P)-binding domain	Epimerase
TraesCS5A02G391500	0	3.26935	0	211.72	83.5079	165.808	1.08979	153.679	-6.96399	1.53e-15	3.59e-13	-	5A	587000000	587000000	-	1513	protein_coding	Peptidase C1A, papain C-terminal	Peptidase_C1
TraesCS3B02G270800	252.32	170.006	172.57	0	3.17119	14.4969	198.299	5.88935	5.01845	1.56e-15	3.64e-13	-	3B	437000000	437000000	-	1461	protein_coding	Phosphatidic acid phosphatase type 2/haloperoxidase	-
TraesCS5D02G532700	364.244	128.322	183.355	10.9134	17.9701	4.53027	225.307	11.1379	4.35313	1.57e-15	3.67e-13	-	5D	548000000	548000000	-	2002	protein_coding	P-loop containing nucleoside triphosphate hydrolase	DEAD
novel.5313	298.464	121.783	148.841	13.0961	16.913	13.5908	189.696	14.5333	3.70666	1.59e-15	3.7e-13	-	2B	201000000	201000000	-	1850	-	PF14368:Probable lipid transfer	-
TraesCS2B02G335600	214.03	272.174	238.362	0	0	1.81211	241.522	0.604036	8.49177	1.81e-15	4.21e-13	-	2B	480000000	480000000	+	1349	protein_coding	Alpha/Beta hydrolase fold	Abhydrolase_3
TraesCS7B02G387100	174.758	219.047	195.219	724.65	696.604	1035.62	196.341	818.958	-2.06001	1.83e-15	4.23e-13	-	7B	653000000	653000000	-	2810	protein_coding	PA domain	-
TraesCS7B02G078000	238.575	152.025	187.669	21.8268	21.1412	33.524	192.756	25.4974	2.90858	2.05e-15	4.73e-13	-	7B	87826353	87827789	+	1437	protein_coding	-	-
TraesCS2B02G593000	292.573	333.474	333.275	1127.36	948.185	941.391	319.774	1005.64	-1.65263	2.13e-15	4.91e-13	-	2B	778000000	778000000	+	1411	protein_coding	NAD(P)-binding domain	adh_short
TraesCS5B02G483500	188.504	134.043	162.863	9.82207	13.7418	0.906055	161.803	8.15664	4.34155	2.21e-15	5.07e-13	-	5B	655000000	655000000	+	1239	protein_coding	Serpin domain	Serpin
TraesCS2B02G310500	0	13.8948	3.23568	183.345	159.617	231.044	5.71014	191.335	-5.00457	2.23e-15	5.11e-13	-	2B	443000000	443000000	-	1670	protein_coding	Metallo-dependent phosphatase-like	Metallophos
TraesCS6B02G439500	158.068	159.381	146.684	0	0	0	154.711	0	9.69521	2.39e-15	5.45e-13	-	6B	705000000	705000000	+	1358	protein_coding	PPC domain	-
TraesCS5B02G161700	575.329	586.032	543.594	1727.59	2087.7	2842.29	568.318	2219.2	-1.96534	2.45e-15	5.57e-13	-	5B	299000000	299000000	+	1640	protein_coding	GDSL lipase/esterase	Lipase_GDSL
TraesCS7B02G316000	111.924	120.966	86.2848	8.73073	2.11413	1.81211	106.392	4.21899	4.69722	2.49e-15	5.65e-13	-	7B	566000000	566000000	+	1199	protein_coding	JAB1/MPN/MOV34 metalloenzyme domain	Mov34
TraesCS5A02G435500	204.212	233.759	211.398	1128.45	943.957	678.635	216.456	917.013	-2.08169	2.56e-15	5.81e-13	-	5A	619000000	619000000	-	1219	protein_coding	TRAF-like	-
TraesCS7D02G522900	486.968	223.133	273.954	0	0	0.906055	328.018	0.302018	9.81676	2.63e-15	5.95e-13	-	7D	619000000	619000000	+	1413	protein_coding	GDSL lipase/esterase	Lipase_GDSL
TraesCS3D02G258000	237.593	367.802	327.882	1122.99	1172.28	1453.31	311.092	1249.53	-2.00539	2.84e-15	6.41e-13	-	3D	360000000	360000000	+	1303	protein_coding	GDSL lipase/esterase	Lipase_GDSL
TraesCS7A02G389600	2.94537	13.8948	28.0425	379.787	182.872	356.986	14.9609	306.548	-4.36908	2.97e-15	6.69e-13	-	7A	566000000	566000000	+	1709	protein_coding	Alpha/Beta hydrolase fold	Abhydrolase_1
TraesCS7A02G390800	280.792	114.427	156.391	0	0	0	183.87	0	9.94309	3.01e-15	6.75e-13	-	7A	567000000	567000000	+	1332	protein_coding	GDSL lipase/esterase	Lipase_GDSL
novel.13179	171.813	139.765	143.448	0	0	0	151.675	0	9.66597	3.4e-15	7.61e-13	-	4B	567000000	567000000	-	2049	-	PF07762:Protein of unknown function (DUF1618)	-
TraesCS3A02G503000	273.919	106.254	167.177	0	0	0	182.45	0	9.93169	3.5e-15	7.81e-13	-	3A	726000000	726000000	+	1111	protein_coding	HSP20-like chaperone	-
TraesCS7D02G181700	115.851	88.2726	104.62	3.27402	6.34238	0	102.915	3.20547	5.05922	3.53e-15	7.87e-13	-	7D	135000000	135000000	+	1307	protein_coding	Protein of unknown function DUF1677, Oryza sativa	-
TraesCS6D02G348400	186.54	136.495	138.056	0	0	0	153.697	0	9.68506	3.7e-15	8.22e-13	-	6D	446000000	446000000	+	273	protein_coding	-	-
TraesCS2D02G489000	143.341	120.149	147.763	19.6441	6.34238	8.15449	137.084	11.3803	3.60463	3.77e-15	8.37e-13	-	2D	588000000	588000000	+	727	protein_coding	-	-
TraesCS3D02G276700	101.124	98.0806	86.2848	0	2.11413	4.53027	95.1632	2.2148	5.35301	4.11e-15	9.09e-13	-	3D	384000000	384000000	-	1197	protein_coding	DNA-binding pseudobarrel domain	-
TraesCS5D02G558500	67.7435	106.254	73.342	556.584	420.711	352.455	82.4465	443.25	-2.42125	4.25e-15	9.38e-13	-	5D	560000000	560000000	-	774	protein_coding	Ubiquitin-conjugating enzyme/RWD-like	UQ_con
TraesCS2A02G541700	277.846	100.533	168.255	0	0	0	182.212	0	9.92976	4.49e-15	9.88e-13	-	2A	753000000	753000000	-	808	protein_coding	-	-
TraesCS3D02G256900	617.546	300.781	367.789	8.73073	40.1684	5.43633	428.705	18.1118	4.57364	4.62e-15	1.02e-12	-	3D	359000000	359000000	+	1238	protein_coding	Strictosidine synthase, conserved region	Str_synth
TraesCS7D02G075900	203.23	90.7246	136.977	0	4.22825	0	143.644	1.40942	6.72153	4.67e-15	1.02e-12	-	7D	45028549	45029902	-	1354	protein_coding	Strictosidine synthase, conserved region	Str_synth
TraesCS6A02G299500	205.194	216.595	227.576	1.09134	1.05706	0	216.455	0.716134	8.32251	4.69e-15	1.03e-12	-	6A	533000000	533000000	+	1927	protein_coding	NAC domain	NAM
TraesCS3B02G146100	116.833	72.7431	105.699	4.36536	4.22825	7.24844	98.425	5.28068	4.19879	4.71e-15	1.03e-12	-	3B	136000000	136000000	+	1289	protein_coding	-	-
TraesCS6D02G009400	154.141	89.0899	140.213	9.82207	12.6847	4.53027	127.814	9.01236	3.8435	4.75e-15	1.03e-12	-	6D	3606942	3607337	-	396	protein_coding	-	-
novel.23473	250.356	118.514	138.056	0	0	0	168.975	0	9.82141	4.84e-15	1.05e-12	-	7B	613000000	613000000	-	2581	-	-	-
TraesCS4D02G314200	153.159	166.737	113.249	19.6441	17.9701	9.9666	144.382	15.8603	3.20157	4.92e-15	1.07e-12	-	4D	480000000	480000000	+	405	protein_coding	-	-
TraesCS4D02G111100	92.2882	148.756	156.391	600.237	561.3	572.626	132.478	578.055	-2.12518	5.03e-15	1.09e-12	-	4D	92066106	92068133	-	1286	protein_coding	Heavy metal-associated domain, HMA	-
novel.6322	92.2882	214.143	216.79	0	0	0	174.407	0	9.86798	5.07e-15	1.09e-12	-	2D	582000000	582000000	+	1234	-	-	-
novel.21995	149.232	126.688	141.291	15.2788	10.5706	22.6514	139.07	16.1669	3.09061	5.51e-15	1.18e-12	-	7A	548000000	548000000	-	1959	-	PF02365:No apical meristem (NAM) protein	NAM
TraesCS2B02G498100	1302.84	961.19	998.746	204.081	295.978	155.841	1087.59	218.633	2.31587	5.54e-15	1.19e-12	-	2B	695000000	695000000	-	852	protein_coding	SUI1 domain	SUI1
novel.25582	451.623	166.737	265.326	20.7355	32.7689	10.8727	294.562	21.459	3.78704	5.61e-15	1.2e-12	-	Un	363000000	363000000	-	638	-	-	-
TraesCS7B02G398300	254.284	114.427	138.056	0	0	0	168.922	0	9.8209	5.67e-15	1.21e-12	-	7B	664000000	664000000	-	1231	protein_coding	GDSL lipase/esterase	Lipase_GDSL
TraesCS6B02G085400	118.796	82.5512	85.2062	4.36536	3.17119	7.24844	95.518	4.92833	4.25212	5.69e-15	1.21e-12	-	6B	62146142	62146389	-	234	protein_coding	-	-
TraesCSU02G012200	0	0	1.07856	457.272	134.247	393.228	0.35952	328.249	-9.90914	6.19e-15	1.32e-12	-	Un	15864862	15866856	+	1995	protein_coding	Cytochrome P450	p450
TraesCS2B02G621300	96.2154	69.4738	102.463	4.36536	2.11413	3.62422	89.3841	3.3679	4.72684	6.57e-15	1.39e-12	-	2B	795000000	795000000	-	1959	protein_coding	-	-
TraesCS2D02G472100	212.067	102.985	162.863	0	0	0	159.305	0	9.73561	6.6e-15	1.4e-12	-	2D	576000000	576000000	+	1092	protein_coding	SKP1/BTB/POZ domain	BTB
TraesCS3D02G133500	266.065	107.071	135.899	5.4567	13.7418	2.71816	169.678	7.30556	4.55615	6.73e-15	1.42e-12	-	3D	92864814	92865706	+	893	protein_coding	-	-
TraesCSU02G075600	69.7071	109.523	107.856	4.36536	3.17119	0.906055	95.6955	2.8142	5.13345	6.76e-15	1.42e-12	-	Un	67469195	67470749	-	1555	protein_coding	P-loop containing nucleoside triphosphate hydrolase	AAA
novel.20931	114.869	79.2818	105.699	2.18268	4.22825	0	99.95	2.13698	5.6084	6.99e-15	1.47e-12	-	7A	95893802	95905072	+	3860	-	-	-
TraesCS2D02G477100	224.83	307.319	253.462	52.3844	21.1412	35.3361	261.87	36.2873	2.85429	7.42e-15	1.56e-12	-	2D	579000000	579000000	-	1605	protein_coding	Aldehyde/histidinol dehydrogenase	Aldedh
TraesCS7D02G447000	155.123	142.217	122.956	0	0	0	140.099	0	9.55222	8.02e-15	1.68e-12	-	7D	568000000	568000000	+	345	protein_coding	-	-
novel.19853	14.7268	26.9722	7.54992	329.585	369.972	126.848	16.4163	275.468	-4.04724	8.07e-15	1.68e-12	-	6B	664000000	664000000	-	1598	-	PF14223:gag-polypeptide of LTR copia-type|PF13976:GAG-pre-integrase domain	-
TraesCS2D02G035700	32.3991	32.6935	29.1211	158.244	160.673	202.05	31.4046	173.656	-2.466	8.38e-15	1.75e-12	-	2D	13588301	13591261	+	1824	protein_coding	Major facilitator superfamily domain	-
TraesCS5B02G279600	139.414	142.217	130.506	0	0	0	137.379	0	9.52383	8.65e-15	1.8e-12	-	5B	465000000	465000000	-	914	protein_coding	-	-
TraesCS5B02G479800	156.105	135.678	89.5204	5.4567	8.4565	0	127.101	4.63774	4.82296	8.67e-15	1.8e-12	-	5B	652000000	652000000	+	1561	protein_coding	Domain of unknown function DUF1618	-
TraesCS5A02G492100	107.015	177.363	133.741	646.074	524.303	716.689	139.373	629.022	-2.17158	8.78e-15	1.82e-12	-	5A	661000000	661000000	-	684	protein_coding	Heavy metal-associated domain, HMA	-
TraesCS2A02G047000	251.338	177.363	220.026	0	0	1.81211	216.242	0.604036	8.33168	8.88e-15	1.83e-12	-	2A	18341291	18342144	+	854	protein_coding	-	-
TraesCS7D02G268200	217.957	115.245	128.349	0	0	0	153.85	0	9.68616	8.95e-15	1.84e-12	-	7D	252000000	252000000	-	461	protein_coding	-	-
TraesCS6D02G305400	327.918	419.295	417.402	1232.12	1284.33	1127.13	388.205	1214.53	-1.64514	9.23e-15	1.9e-12	-	6D	414000000	414000000	-	1601	protein_coding	Oxoglutarate/iron-dependent dioxygenase	2OG-FeII_Oxy
TraesCS5B02G372700	957.245	609.735	661.157	84.0332	108.877	28.0877	742.712	73.6661	3.33826	9.65e-15	1.98e-12	-	5B	551000000	551000000	+	720	protein_coding	SKP1 component, dimerisation	Skp1
TraesCS2D02G488200	132.542	142.217	131.584	0	0	0	135.448	0	9.50343	1.01e-14	2.06e-12	-	2D	588000000	588000000	-	1287	protein_coding	Plastid lipid-associated protein/fibrillin conserved domain	-
TraesCS2D02G560500	251.338	137.313	183.355	12.0047	26.4266	8.15449	190.669	15.5286	3.62813	1.19e-14	2.43e-12	-	2D	633000000	633000000	-	653	protein_coding	SKP1 component, dimerisation	Skp1_POZ
TraesCS7D02G042900	143.341	107.889	170.412	0	0	0	140.548	0	9.55445	1.2e-14	2.44e-12	-	7D	22038793	22041460	+	2199	protein_coding	P-loop containing nucleoside triphosphate hydrolase	AAA
TraesCS6D02G219100	503.658	402.131	474.566	92.764	73.9944	34.4301	460.118	67.0628	2.7844	1.2e-14	2.44e-12	-	6D	309000000	309000000	+	2027	protein_coding	Thioredoxin-like fold	-
TraesCS7D02G370100	300.428	172.458	194.141	0	2.11413	0	222.342	0.704708	8.36027	1.23e-14	2.49e-12	-	7D	479000000	479000000	+	1666	protein_coding	Tetratricopeptide-like helical domain	TPR_1
TraesCS5A02G009500	96.2154	81.7339	86.2848	3.27402	1.05706	1.81211	88.078	2.04773	5.44082	1.23e-14	2.49e-12	-	5A	6566567	6570070	+	1709	protein_coding	Peptidase S1, PA clan	-
TraesCS2B02G305600	39.2716	83.3685	38.8281	399.431	306.548	473.866	53.8227	393.282	-2.85987	1.26e-14	2.55e-12	-	2B	436000000	436000000	-	1127	protein_coding	-	-
TraesCS2D02G471600	211.085	97.2633	147.763	0	0	0	152.037	0	9.66836	1.27e-14	2.55e-12	-	2D	575000000	575000000	+	471	protein_coding	TRAF-like	-
TraesCS2B02G539800	0	0	0	206.263	128.962	96.9478	0	144.058	-9.68111	1.27e-14	2.55e-12	-	2B	735000000	735000000	+	1965	protein_coding	Protein kinase-like domain	Pkinase
TraesCS4D02G064100	69.7071	93.9939	122.956	2.18268	6.34238	3.62422	95.5523	4.04976	4.55987	1.35e-14	2.71e-12	-	4D	39408504	39409769	+	1266	protein_coding	-	-
TraesCS2D02G531700	245.447	260.731	210.319	1.09134	0	0	238.833	0.36378	9.36024	1.42e-14	2.84e-12	-	2D	617000000	617000000	+	738	protein_coding	LSM domain, eukaryotic/archaea-type	LSM
TraesCS4D02G341000	9.8179	52.3097	42.0638	545.67	304.434	659.608	34.7305	503.237	-3.85261	1.44e-14	2.88e-12	-	4D	498000000	498000000	-	1480	protein_coding	KNOX2	ELK
TraesCS7B02G216900	143.341	133.226	113.249	0	3.17119	0	129.939	1.05706	6.9996	1.48e-14	2.94e-12	-	7B	400000000	400000000	-	1324	protein_coding	Protein kinase-like domain	Pkinase
TraesCS2A02G474500	924.846	573.772	679.492	41.471	98.3068	17.215	726.037	52.3309	3.79894	1.48e-14	2.94e-12	-	2A	716000000	716000000	-	868	protein_coding	SUI1 domain	SUI1
TraesCS4D02G313600	335.772	206.787	215.712	1.09134	0	0	252.757	0.36378	9.44088	1.56e-14	3.1e-12	-	4D	480000000	480000000	+	1611	protein_coding	Major facilitator superfamily domain	Sugar_tr
TraesCS7D02G450900	560.602	534.539	478.88	129.87	154.331	169.432	524.674	151.211	1.79338	1.59e-14	3.14e-12	-	7D	571000000	571000000	-	1645	protein_coding	Alpha/Beta hydrolase fold	Abhydrolase_3
TraesCS3A02G020000	213.048	105.437	125.113	0	0	0	147.866	0	9.62877	1.59e-14	3.14e-12	-	3A	11898434	11899168	+	735	protein_coding	TRAF-like	-
TraesCS1B02G288800	323.991	187.988	253.462	43.6536	17.9701	33.524	255.147	31.7159	3.00767	1.61e-14	3.17e-12	-	1B	504000000	504000000	+	2674	protein_coding	GDP-fucose protein O-fucosyltransferase	-
TraesCS7D02G045500	214.03	102.167	128.349	0	0	0	148.182	0	9.63172	1.66e-14	3.27e-12	-	7D	22943840	22946423	+	2129	protein_coding	P-loop containing nucleoside triphosphate hydrolase	AAA
novel.3922	17.6722	26.9722	30.1997	165.884	142.703	165.808	24.948	158.132	-2.66536	1.69e-14	3.32e-12	-	2A	134000000	134000000	-	919	-	-	-
novel.2699	0	0	0	178.98	141.646	88.7933	0	136.473	-9.60295	1.78e-14	3.48e-12	-	1D	62347901	62351731	-	758	-	-	-
novel.9999	183.595	98.898	131.584	2.18268	1.05706	0	138.026	1.07991	7.08066	1.87e-14	3.65e-12	-	3D	100000000	100000000	+	4174	-	PF07727:Reverse transcriptase (RNA-dependent DNA polymerase)	RVT_2
novel.8369	193.413	96.4459	92.7561	3.27402	0	0.906055	127.538	1.39336	6.55502	1.91e-14	3.72e-12	-	3B	28116591	28118091	+	1501	-	-	-
TraesCS1B02G309600	298.464	98.0806	169.334	4.36536	4.22825	15.4029	188.626	7.99885	4.52903	1.92e-14	3.75e-12	-	1B	532000000	532000000	-	1074	protein_coding	-	-
novel.16340	0.98179	8.17339	9.70703	157.153	131.076	86.0752	6.2874	124.768	-4.30831	1.95e-14	3.78e-12	-	5B	451000000	451000000	-	1765	-	-	-
TraesCS2D02G542800	355.408	64.5697	147.763	0	4.22825	0.906055	189.247	1.71144	6.80221	1.96e-14	3.8e-12	-	2D	621000000	621000000	-	588	protein_coding	-	-
novel.10025	69.7071	87.4552	108.934	3.27402	1.05706	2.71816	88.6989	2.34975	5.23259	2.01e-14	3.89e-12	-	3D	141000000	141000000	+	2480	-	-	-
TraesCS3B02G196100	401.552	182.267	221.105	0	1.05706	0	268.308	0.352354	9.52681	2.03e-14	3.91e-12	-	3B	223000000	223000000	+	1039	protein_coding	Lateral organ boundaries, LOB	-
TraesCS5B02G253700	225.812	108.706	147.763	20.7355	12.6847	10.8727	160.76	14.7643	3.4535	2.12e-14	4.07e-12	-	5B	436000000	436000000	+	3852	protein_coding	Leucine-rich repeat domain, L domain-like	Pkinase
TraesCS1D02G317700	21.5994	12.2601	7.54992	197.533	103.592	230.138	13.8031	177.088	-3.67832	2.14e-14	4.1e-12	-	1D	413000000	413000000	+	1343	protein_coding	Haem peroxidase	-
TraesCS7B02G235700	194.394	107.071	124.034	0	0	2.71816	141.833	0.906055	7.14784	2.25e-14	4.32e-12	-	7B	440000000	440000000	+	977	protein_coding	Ribonuclease H-like domain	CAF1
TraesCS2B02G313400	7.85432	30.2415	35.5925	293.571	221.983	270.004	24.5628	261.853	-3.41455	2.36e-14	4.51e-12	-	2B	449000000	449000000	+	363	protein_coding	Bifunctional inhibitor/plant lipid transfer protein/seed storage helical domain	-
TraesCS2D02G507700	190.467	281.164	228.655	0	1.05706	0	233.429	0.352354	9.32737	2.38e-14	4.55e-12	-	2D	601000000	601000000	-	1208	protein_coding	S1/P1 nuclease	-
TraesCS5B02G518600	104.07	131.591	86.2848	1.09134	3.17119	0	107.315	1.42084	6.30525	2.39e-14	4.55e-12	-	5B	682000000	682000000	-	990	protein_coding	DnaJ domain	DnaJ
TraesCS6B02G042800	97.1972	106.254	112.17	3.27402	8.4565	0	105.207	3.91017	4.79727	2.46e-14	4.67e-12	-	6B	26195733	26197378	+	1646	protein_coding	F-box domain	F-box
TraesCS2D02G526800	124.687	123.418	125.113	0	0	0	124.406	0	9.38024	2.46e-14	4.67e-12	-	2D	615000000	615000000	+	1198	protein_coding	Protein CHAPERONE-LIKE PROTEIN OF POR1-like	-
TraesCS3D02G504000	207.158	97.2633	124.034	0	0	0	142.818	0	9.57849	2.55e-14	4.82e-12	-	3D	592000000	592000000	-	1239	protein_coding	Strictosidine synthase, conserved region	Str_synth
novel.6949	243.484	89.9072	138.056	0	2.11413	0.906055	157.149	1.00673	7.27905	2.61e-14	4.94e-12	-	2D	592000000	592000000	-	683	-	-	-
novel.6965	107.997	130.774	138.056	0	0	0	125.609	0	9.3941	2.67e-14	5.03e-12	-	2D	612000000	612000000	-	1213	-	-	-
TraesCS2D02G045000	149.232	112.793	117.563	0	0	0	126.529	0	9.40432	2.68e-14	5.04e-12	-	2D	16359728	16360636	+	909	protein_coding	-	-
TraesCS6A02G096300	660.744	629.351	695.671	1651.2	1733.58	1806.67	661.922	1730.48	-1.38693	2.76e-14	5.18e-12	-	6A	63609498	63610355	-	858	protein_coding	Basic-leucine zipper domain	bZIP_1
TraesCS5A02G011900	227.775	248.471	237.283	18.5528	17.9701	47.1148	237.843	27.8792	3.07803	2.81e-14	5.26e-12	-	5A	7654994	7655785	-	792	protein_coding	-	-
TraesCS4B02G089900	150.214	85.8205	87.3633	0	5.28531	0.906055	107.799	2.06379	5.72757	2.83e-14	5.3e-12	-	4B	91327498	91328643	+	1146	protein_coding	Protein of unknown function DUF707	-
novel.7006	83.4521	240.298	208.162	1444.93	1087.72	1193.27	177.304	1241.97	-2.80716	2.93e-14	5.48e-12	-	2D	639000000	639000000	-	1095	-	-	-
TraesCS5B02G445800	136.469	118.514	135.899	15.2788	13.7418	3.62422	130.294	10.8816	3.607	2.96e-14	5.52e-12	-	5B	618000000	618000000	+	1368	protein_coding	-	-
TraesCS4D02G023200	127.633	116.062	122.956	0	0	0	122.217	0	9.35434	3.06e-14	5.69e-12	-	4D	9996435	9996986	-	552	protein_coding	-	-
TraesCS5D02G173200	175.74	79.2818	108.934	0	1.05706	2.71816	121.319	1.25841	6.50605	3.06e-14	5.69e-12	-	5D	270000000	270000000	-	797	protein_coding	SKP1 component, dimerisation	Skp1_POZ
TraesCS2D02G537000	92.2882	88.2726	110.013	8.73073	6.34238	10.8727	96.858	8.64859	3.47313	3.19e-14	5.9e-12	-	2D	619000000	619000000	-	660	protein_coding	Protein of unknown function DUF952	-
TraesCS7D02G427500	649.945	301.598	395.831	73.1198	73.9944	77.0146	449.125	74.7096	2.58677	3.24e-14	6e-12	-	7D	549000000	549000000	+	871	protein_coding	Cytochrome b5-like heme/steroid binding domain	-
TraesCS2A02G516400	112.906	187.171	154.234	22.9182	16.913	20.8392	151.437	20.2235	2.90596	3.28e-14	6.06e-12	-	2A	740000000	740000000	+	1515	protein_coding	F-box domain	-
TraesCS7D02G363900	89.3428	81.7339	69.0278	3.27402	4.22825	3.62422	80.0348	3.70883	4.43243	3.33e-14	6.14e-12	-	7D	469000000	469000000	-	1695	protein_coding	F-box domain	-
TraesCS3D02G109400	7.85432	8.17339	12.9427	132.052	76.1085	135.908	9.65681	114.69	-3.58489	3.41e-14	6.27e-12	-	3D	63242067	63247824	-	2040	protein_coding	NAC domain	NAM
novel.10431	195.376	97.2633	117.563	0	0	0	136.734	0	9.51576	3.42e-14	6.27e-12	-	3D	9076922	9077981	-	1060	-	-	-
TraesCS3D02G323600	229.739	120.149	179.041	21.8268	26.4266	17.215	176.31	21.8228	3.01798	3.45e-14	6.32e-12	-	3D	437000000	437000000	+	1669	protein_coding	F-box domain	-
TraesCS7A02G113600	264.101	238.663	308.468	1107.71	847.764	1466.9	270.411	1140.79	-2.07822	3.48e-14	6.36e-12	-	7A	69901221	69903230	+	1570	protein_coding	GDSL lipase/esterase	Lipase_GDSL
TraesCS4A02G025300	168.868	226.403	217.869	857.794	661.721	1108.11	204.38	875.873	-2.09941	3.73e-14	6.79e-12	-	4A	17387070	17390451	-	2076	protein_coding	FAE1/Type III polyketide synthase-like protein	-
TraesCS7D02G094600	122.724	120.966	115.406	0	0	0	119.699	0	9.32488	3.75e-14	6.83e-12	-	7D	56982930	56984384	+	1455	protein_coding	F-box domain	-
TraesCS7B02G040400	91.3064	142.217	149.92	0	0	0	127.814	0	9.41937	3.8e-14	6.91e-12	-	7B	40346759	40352481	+	1047	protein_coding	Strictosidine synthase, conserved region	Str_synth
TraesCS3B02G289800	479.113	162.65	259.933	22.9182	33.826	11.7787	300.565	22.841	3.72541	3.86e-14	6.99e-12	-	3B	465000000	465000000	+	1283	protein_coding	Strictosidine synthase, conserved region	Str_synth
TraesCS3B02G078700	161.013	93.1766	95.9918	0	0	3.62422	116.727	1.20807	6.45972	4.24e-14	7.67e-12	-	3B	49779291	49780430	-	1140	protein_coding	Ubiquitin fusion degradation protein Ufd1-like	UFD1
novel.23595	98.179	63.7524	94.9132	5.4567	3.17119	3.62422	85.6149	4.08404	4.39671	4.34e-14	7.83e-12	-	7B	696000000	696000000	-	1168	-	-	-
novel.23712	238.575	102.167	90.599	3.27402	7.39944	0	143.78	3.55782	5.37941	4.36e-14	7.85e-12	-	7D	22857804	22859835	+	1609	-	-	-
novel.12144	86.3975	85.0032	84.1276	0	5.28531	2.71816	85.1761	2.66783	4.98444	4.37e-14	7.85e-12	-	4B	19153862	19155927	+	1670	-	PF00646:F-box domain	F-box
novel.39	171.813	119.331	93.8347	0	0	0	128.326	0	9.42549	4.54e-14	8.15e-12	-	1A	19877000	19877652	+	653	-	-	-
TraesCS7A02G100300	161.995	98.0806	115.406	0	0	0	125.161	0	9.38814	4.68e-14	8.37e-12	-	7A	61788473	61789939	+	1467	protein_coding	F-box domain	-
TraesCS1B02G433500	110.942	131.591	112.17	0	0	0	118.235	0	9.30785	4.68e-14	8.37e-12	-	1B	658000000	658000000	+	1507	protein_coding	-	-
TraesCS1D02G253100	172.795	99.7153	108.934	0	0	0	127.148	0	9.41112	4.94e-14	8.82e-12	-	1D	345000000	345000000	-	2611	protein_coding	P-loop containing nucleoside triphosphate hydrolase	AAA
TraesCS5D02G510500	127.633	71.1085	89.5204	6.54805	6.34238	6.34238	96.0872	6.41093	3.90486	5.04e-14	8.98e-12	-	5D	536000000	536000000	+	6702	protein_coding	Acetyl-CoA carboxylase, central domain	CPSase_L_D2
novel.4242	142.359	71.9258	122.956	10.9134	6.34238	7.24844	112.414	8.16807	3.78733	5.08e-14	9.03e-12	-	2A	629000000	629000000	-	952	-	-	-
novel.13725	150.214	92.3593	127.27	0	0	0	123.281	0	9.36574	5.11e-14	9.06e-12	-	4D	44984538	44986497	-	1960	-	PF04857:CAF1 family ribonuclease	CAF1
TraesCS1B02G481000	368.171	315.493	320.332	65.4805	85.6221	42.5846	334.665	64.5624	2.37886	5.16e-14	9.14e-12	-	1B	689000000	689000000	+	760	protein_coding	-	-
TraesCS7A02G443200	125.669	106.254	70.1064	1.09134	0	3.62422	100.677	1.57185	5.92032	5.28e-14	9.33e-12	-	7A	638000000	638000000	+	444	protein_coding	-	-
novel.15016	126.651	116.062	111.092	0	3.17119	0	117.935	1.05706	6.85917	5.36e-14	9.46e-12	-	5A	438000000	438000000	-	911	-	-	-
TraesCSU02G218400	131.56	64.5697	84.1276	2.18268	4.22825	1.81211	93.4191	2.74101	5.10595	5.37e-14	9.46e-12	-	Un	322000000	322000000	+	1760	protein_coding	RNA recognition motif domain	RRM_1
novel.8783	651.908	841.041	806.762	259.739	223.04	232.856	766.571	238.545	1.68471	5.61e-14	9.85e-12	-	3B	549000000	549000000	+	1086	-	PF03195:Lateral organ boundaries (LOB) domain	-
TraesCS2A02G264000	1.96358	11.4427	7.54992	117.865	89.8503	117.787	6.98541	108.501	-3.93066	5.85e-14	1.03e-11	-	2A	419000000	419000000	+	977	protein_coding	Ribonuclease T2-like	Ribonuclease_T2
TraesCS6B02G124700	357.371	340.83	360.239	1028.04	971.441	1305.62	352.813	1101.7	-1.64345	5.93e-14	1.04e-11	-	6B	120000000	120000000	-	528	protein_coding	Basic-leucine zipper domain	bZIP_1
TraesCS7B02G336600	555.693	335.109	361.317	81.8506	61.3096	33.524	417.373	58.8947	2.83078	5.97e-14	1.04e-11	-	7B	592000000	592000000	+	785	protein_coding	Cytochrome b5-like heme/steroid binding domain	-
TraesCS1D02G399100	304.355	144.669	171.491	0	2.11413	0	206.838	0.704708	8.25489	6e-14	1.05e-11	-	1D	466000000	466000000	-	2370	protein_coding	P-loop containing nucleoside triphosphate hydrolase	AAA
TraesCS1D02G271000	271.956	254.192	273.954	42.5623	17.9701	51.6451	266.701	37.3925	2.82815	6.14e-14	1.07e-11	-	1D	366000000	366000000	-	1449	protein_coding	Protein kinase-like domain	Pkinase
TraesCS4A02G226600	115.851	85.0032	78.7348	0	1.05706	4.53027	93.1964	1.86244	5.5508	6.41e-14	1.11e-11	-	4A	535000000	535000000	-	1068	protein_coding	Protein of unknown function DUF707	-
TraesCS5D02G462700	85.4157	111.158	125.113	8.73073	6.34238	13.5908	107.229	9.55464	3.47112	6.68e-14	1.16e-11	-	5D	506000000	506000000	+	1395	protein_coding	Serpin domain	Serpin
TraesCS5D02G333800	144.323	170.824	112.17	13.0961	22.1983	8.15449	142.439	14.483	3.31216	6.91e-14	1.2e-11	-	5D	424000000	424000000	-	2168	protein_coding	Aminoacyl-tRNA synthetase, class II (D/K/N)	tRNA-synt_2
TraesCS2B02G099900	338.717	152.842	259.933	17.4614	31.7119	7.24844	250.498	18.8073	3.74619	7.04e-14	1.22e-11	-	2B	59105125	59105694	+	570	protein_coding	Mitochondrial inner membrane translocase subunit Tim17/Tim22/Tim23/peroxisomal protein PMP24	-
novel.17833	21.5994	5.72137	3.23568	220.451	198.728	129.566	10.1855	182.915	-4.16807	7.13e-14	1.23e-11	-	6A	271000000	271000000	+	1215	-	-	-
TraesCS1D02G062000	535.075	282.799	374.26	48.019	71.8803	26.2756	397.378	48.7249	3.03275	7.28e-14	1.25e-11	-	1D	41826288	41827354	+	854	protein_coding	-	-
TraesCS7A02G050300	149.232	97.2633	107.856	0	0	0	118.117	0	9.30476	7.36e-14	1.26e-11	-	7A	23386124	23388611	+	2027	protein_coding	P-loop containing nucleoside triphosphate hydrolase	AAA
TraesCS1B02G254900	168.868	120.966	126.191	22.9182	13.7418	19.9332	138.675	18.8644	2.8771	7.58e-14	1.3e-11	-	1B	449000000	449000000	-	3431	protein_coding	P-loop containing nucleoside triphosphate hydrolase	DUF1605
TraesCS4A02G040600	204.212	304.05	237.283	1207.02	975.669	805.482	248.515	996.058	-2.00104	7.63e-14	1.3e-11	-	4A	34026495	34027978	-	1199	protein_coding	Homeobox domain	Homeobox
TraesCS4A02G312400	131.56	126.688	90.599	0	0	0	116.282	0	9.28417	7.64e-14	1.3e-11	-	4A	604000000	604000000	-	1500	protein_coding	PPC domain	-
novel.5459	1.96358	4.08669	18.3355	236.821	173.358	124.129	8.12859	178.103	-4.49159	7.81e-14	1.33e-11	-	2B	405000000	405000000	-	2203	-	-	-
TraesCS5D02G445400	194.394	97.2633	97.0703	0	0	0	129.576	0	9.43864	7.85e-14	1.33e-11	-	5D	496000000	496000000	+	1482	protein_coding	DNA-binding pseudobarrel domain	-
TraesCS3B02G466800	113.888	94.8113	93.8347	0	4.22825	0	100.844	1.40942	6.21447	7.92e-14	1.35e-11	-	3B	709000000	709000000	-	1053	protein_coding	Cyclin-like	TFIIB_Zn_Ribbon
TraesCS7A02G261900	364.244	361.264	322.489	1022.59	1682.84	1233.14	349.332	1312.86	-1.90965	8.19e-14	1.39e-11	-	7A	257000000	257000000	+	340	protein_coding	Bifunctional inhibitor/plant lipid transfer protein/seed storage helical domain	-
novel.23868	112.906	95.6286	134.82	0	0	0	114.451	0	9.25834	8.28e-14	1.4e-11	-	7D	137000000	137000000	+	1712	-	PF14523:Syntaxin-like protein	-
TraesCS3D02G512500	150.214	98.898	102.463	0	0	0	117.192	0	9.29366	8.32e-14	1.41e-11	-	3D	597000000	597000000	+	1730	protein_coding	Pectin lyase fold/virulence factor	-
novel.6937	198.321	86.6379	107.856	0	0	0	130.938	0	9.45325	8.38e-14	1.41e-11	-	2D	583000000	583000000	-	1290	-	-	-
novel.6359	80.5067	89.9072	80.8919	2.18268	2.11413	0.906055	83.7686	1.73429	5.62923	8.41e-14	1.41e-11	-	2D	618000000	618000000	+	2254	-	-	-
TraesCS5B02G272900	245.447	888.447	629.879	27.2835	67.652	54.3633	587.924	49.7663	3.56117	9.42e-14	1.58e-11	-	5B	458000000	458000000	-	1161	protein_coding	-	-
TraesCS4B02G319800	202.249	326.118	304.154	1224.48	919.644	1157.03	277.507	1100.39	-1.9868	9.5e-14	1.59e-11	-	4B	611000000	611000000	+	1349	protein_coding	Heavy metal-associated domain, HMA	-
TraesCS7D02G323900	39.2716	74.3778	55.0065	401.613	243.124	485.645	56.2186	376.794	-2.74067	9.51e-14	1.59e-11	-	7D	414000000	414000000	+	1379	protein_coding	Late embryogenesis abundant protein, LEA-14	-
TraesCS6A02G093400	158.068	84.1859	116.484	0	0	0	119.579	0	9.32184	9.99e-14	1.67e-11	-	6A	61136761	61137219	+	459	protein_coding	-	-
novel.6798	0.98179	4.08669	0	154.97	80.3368	72.4844	1.68949	102.597	-5.79963	1.03e-13	1.72e-11	-	2D	435000000	435000000	-	1326	-	-	-
TraesCS7D02G480800	490.895	105.437	200.612	2.18268	0	0	265.648	0.727561	8.60642	1.04e-13	1.74e-11	-	7D	591000000	591000000	+	510	protein_coding	-	-
TraesCS4D02G197600	104.07	107.071	87.3633	0	8.4565	1.81211	99.5015	3.42287	4.87549	1.06e-13	1.75e-11	-	4D	343000000	343000000	-	1247	protein_coding	SKP1/BTB/POZ domain	BTB
TraesCS4B02G132300	140.396	162.65	154.234	505.291	445.023	480.209	152.427	476.841	-1.64451	1.07e-13	1.78e-11	-	4B	172000000	172000000	-	1221	protein_coding	Glycoside hydrolase superfamily	-
TraesCS6D02G087400	344.608	389.87	345.139	1035.68	957.699	1215.02	359.873	1069.47	-1.57093	1.1e-13	1.82e-11	-	6D	52723884	52724408	-	525	protein_coding	Basic-leucine zipper domain	bZIP_1
TraesCS3D02G376700	178.686	214.143	207.083	663.535	558.129	650.547	199.971	624.071	-1.64147	1.11e-13	1.83e-11	-	3D	491000000	491000000	+	1847	protein_coding	Magnesium transporter NIPA	DUF803
novel.18644	46.1441	35.1456	45.2995	206.263	282.236	182.117	42.1964	223.539	-2.40926	1.15e-13	1.89e-11	-	6B	71585667	71587415	+	1576	-	PF13976:GAG-pre-integrase domain|PF14223:gag-polypeptide of LTR copia-type	-
novel.18377	227.775	102.985	120.799	880.712	739.944	820.885	150.519	813.847	-2.43613	1.21e-13	1.99e-11	-	6A	462000000	462000000	-	2186	-	-	-
TraesCS5D02G287200	99.1607	105.437	119.72	0	0	0	108.106	0	9.17711	1.22e-13	2e-11	-	5D	387000000	387000000	-	726	protein_coding	-	-
TraesCS3A02G355700	264.101	305.685	306.311	70.9372	85.6221	78.8267	292.032	78.462	1.89572	1.22e-13	2e-11	-	3A	604000000	604000000	+	2686	protein_coding	P-loop containing nucleoside triphosphate hydrolase	ABC_tran
TraesCS2A02G386900	190.467	88.2726	104.62	2.18268	8.4565	0	127.787	3.54639	5.2117	1.23e-13	2.01e-11	-	2A	633000000	633000000	+	294	protein_coding	-	-
TraesCS7D02G536500	411.37	509.202	431.424	1284.51	1245.22	1536.67	450.665	1355.46	-1.58809	1.23e-13	2.02e-11	-	7D	628000000	628000000	-	1310	protein_coding	Transport and Golgi organisation protein 2	DUF833
novel.9940	151.196	64.5697	104.62	1.09134	7.39944	3.62422	106.795	4.03833	4.72121	1.3e-13	2.12e-11	-	3D	49482058	49482878	+	821	-	-	-
TraesCS7D02G311900	92.2882	126.688	107.856	0	0	0	108.944	0	9.18992	1.31e-13	2.14e-11	-	7D	395000000	395000000	+	1176	protein_coding	Protein kinase-like domain	Pkinase
TraesCS2D02G482800	97.1972	67.0218	92.7561	7.63938	5.28531	4.53027	85.6583	5.81832	3.89114	1.36e-13	2.22e-11	-	2D	585000000	585000000	-	1780	protein_coding	S-adenosyl-L-methionine-dependent methyltransferase	-
TraesCS2D02G474600	2823.63	1083.79	1436.64	0	10.5706	10.8727	1781.35	7.14776	7.95287	1.37e-13	2.22e-11	-	2D	578000000	578000000	+	865	protein_coding	Ribosome-inactivating protein	-
TraesCS7D02G434700	131.56	102.985	92.7561	0	0	0	109.1	0	9.1911	1.4e-13	2.26e-11	-	7D	554000000	554000000	-	751	protein_coding	-	-
novel.10715	127.633	68.6564	106.777	9.82207	5.28531	3.62422	101.022	6.24387	4.03676	1.4e-13	2.27e-11	-	3D	351000000	351000000	-	1124	-	-	-
TraesCS3B02G363500	528.203	530.453	526.337	1271.41	1396.38	1366.33	528.331	1344.71	-1.34781	1.49e-13	2.4e-11	-	3B	575000000	575000000	+	1744	protein_coding	Tubulin/FtsZ, GTPase domain	Tubulin_C
TraesCS5A02G451500	234.648	85.0032	133.741	9.82207	14.7989	8.15449	151.131	10.9251	3.79558	1.49e-13	2.4e-11	-	5A	633000000	633000000	+	1359	protein_coding	TRAF-like	BTB
TraesCS4A02G370200	326.936	158.564	207.083	25.1008	39.1113	30.8058	230.861	31.6727	2.86445	1.54e-13	2.47e-11	-	4A	642000000	642000000	+	276	protein_coding	-	-
TraesCS2D02G275700	2.94537	5.72137	15.0998	194.259	105.706	105.102	7.92219	135.022	-4.11896	1.54e-13	2.47e-11	-	2D	345000000	345000000	+	818	protein_coding	Zinc finger, GRF-type	zf-GRF
TraesCS2D02G499600	84.4339	92.3593	124.034	3.27402	11.6277	4.53027	100.276	6.47733	3.95947	1.55e-13	2.49e-11	-	2D	595000000	595000000	+	1273	protein_coding	UbiE/COQ5 methyltransferase	-
novel.21485	186.54	80.0992	103.542	0	0	0	123.394	0	9.36751	1.56e-13	2.49e-11	-	7A	725000000	725000000	+	1335	-	-	-
TraesCS1D02G059900	124.687	83.3685	120.799	0	0	0	109.618	0	9.19597	1.56e-13	2.49e-11	-	1D	39999348	40000775	-	1428	protein_coding	Amino acid transporter, transmembrane domain	Aa_trans
TraesCS3A02G145200	122.724	67.8391	79.8134	3.27402	6.34238	1.81211	90.1254	3.8095	4.58803	1.56e-13	2.49e-11	-	3A	128000000	128000000	+	417	protein_coding	-	-
TraesCS5D02G408100	48.1077	174.911	203.848	1389.28	1112.03	1458.75	142.289	1320.02	-3.21379	1.58e-13	2.52e-11	-	5D	473000000	473000000	-	1257	protein_coding	-	-
novel.19446	3.92716	0	0	133.144	104.649	71.5783	1.30905	103.124	-6.33901	1.64e-13	2.61e-11	-	6B	165000000	165000000	-	1523	-	-	-
TraesCS7A02G355400	72.6524	118.514	136.977	798.861	558.129	1967.04	109.381	1108.01	-3.34122	1.72e-13	2.73e-11	-	7A	520000000	520000000	-	1044	protein_coding	-	-
TraesCS7D02G295400	219.921	193.709	181.198	678.814	575.042	831.758	198.276	695.205	-1.8102	1.75e-13	2.78e-11	-	7D	370000000	370000000	-	3251	protein_coding	Homeobox domain-like	Myb_DNA-binding
TraesCS3A02G429100	192.431	177.363	180.119	0	1.05706	0	183.304	0.352354	8.97757	1.79e-13	2.84e-11	-	3A	672000000	672000000	-	1416	protein_coding	Cyclin-like	TFIIB_Zn_Ribbon
TraesCS3B02G271900	173.777	98.898	139.134	7.63938	1.05706	13.5908	137.27	7.42909	4.1794	1.81e-13	2.85e-11	-	3B	438000000	438000000	-	1209	protein_coding	NAC domain	NAM
TraesCS2D02G471900	116.833	99.7153	94.9132	0	0	0	103.82	0	9.11942	1.91e-13	3e-11	-	2D	576000000	576000000	+	1162	protein_coding	Ribosomal protein S5 domain 2-type fold	-
novel.17399	89.3428	73.5605	101.385	6.54805	7.39944	1.81211	88.096	5.2532	4.09921	1.97e-13	3.09e-11	-	5D	413000000	413000000	-	778	-	-	-
novel.25336	235.63	69.4738	106.777	0	0	0	137.294	0	9.52153	1.98e-13	3.1e-11	-	Un	35477439	35479406	-	1968	-	-	-
TraesCS7B02G236300	1005.35	687.382	661.157	197.533	152.217	96.0418	784.63	148.597	2.4032	1.99e-13	3.11e-11	-	7B	440000000	440000000	+	902	protein_coding	Small GTPase superfamily, ARF/SAR type	Arf
TraesCS1B02G436300	148.25	164.285	171.491	568.588	450.309	556.317	161.342	525.072	-1.70276	1.99e-13	3.12e-11	-	1B	660000000	660000000	+	2256	protein_coding	FAE1/Type III polyketide synthase-like protein	-
TraesCS7B02G059900	188.504	165.92	145.606	20.7355	31.7119	11.7787	166.676	21.4087	2.97233	2.01e-13	3.14e-11	-	7B	62661577	62663010	-	1434	protein_coding	TFIIEalpha/SarR/Rpc3 HTH domain	TFIIE_alpha
TraesCS3B02G573100	167.886	69.4738	120.799	0	0	0	119.386	0	9.31917	2.08e-13	3.25e-11	-	3B	804000000	804000000	-	1547	protein_coding	Pectin lyase fold/virulence factor	-
TraesCS2D02G584600	0	2.45202	0	162.61	60.2526	269.098	0.817339	163.987	-7.47595	2.11e-13	3.29e-11	-	2D	644000000	644000000	+	1449	protein_coding	Haem peroxidase	-
novel.9535	119.778	104.619	87.3633	0	0	0	103.92	0	9.12138	2.14e-13	3.32e-11	-	3B	519000000	519000000	-	1155	-	-	-
novel.24369	1.96358	4.90403	7.54992	100.403	82.4509	67.9541	4.80584	83.6028	-4.1338	2.16e-13	3.36e-11	-	7D	48545539	48548798	-	2377	-	-	-
TraesCS7A02G390900	141.378	88.2726	93.8347	0	0	0	107.828	0	9.1734	2.22e-13	3.43e-11	-	7A	567000000	567000000	+	1414	protein_coding	GDSL lipase/esterase	Lipase_GDSL
TraesCS5D02G396500	526.239	394.774	469.173	73.1198	79.2797	133.19	463.396	95.1965	2.27818	2.33e-13	3.6e-11	-	5D	464000000	464000000	+	1304	protein_coding	NAD(P)-binding domain	-
novel.25177	178.686	67.8391	72.2635	1.09134	2.11413	3.62422	106.263	2.27656	5.50778	2.34e-13	3.61e-11	-	Un	328000000	328000000	+	966	-	-	-
TraesCS2D02G471700	168.868	67.0218	88.4419	0	5.28531	1.81211	108.111	2.36581	5.5148	2.39e-13	3.68e-11	-	2D	575000000	575000000	+	1551	protein_coding	SKP1/BTB/POZ domain	BTB
TraesCS5A02G522000	328.899	267.27	285.818	52.3844	84.565	53.4572	293.996	63.4689	2.21326	2.44e-13	3.76e-11	-	5A	683000000	683000000	-	1809	protein_coding	FAD/NAD(P)-binding domain	-
TraesCS5B02G287500	108.979	89.0899	105.699	0	0	0	101.256	0	9.08226	2.49e-13	3.82e-11	-	5B	474000000	474000000	-	1280	protein_coding	Protein of unknown function DUF3615	-
TraesCS2B02G590300	127.633	75.1951	119.72	0	0	0	107.516	0	9.1678	2.52e-13	3.86e-11	-	2B	776000000	776000000	-	2174	protein_coding	-	-
TraesCS6A02G351900	268.029	275.443	245.911	48.019	48.6249	18.1211	263.128	38.255	2.79204	2.61e-13	4e-11	-	6A	585000000	585000000	-	1521	protein_coding	eRF1 domain 1/Pelota-like	-
novel.4287	0.98179	4.90403	7.54992	77.4852	109.934	75.2025	4.47858	87.5407	-4.30166	2.67e-13	4.09e-11	-	2A	687000000	687000000	-	1561	-	-	-
TraesCS7D02G193900	103.088	81.7339	92.7561	0	5.28531	0	92.526	1.76177	5.76387	2.69e-13	4.1e-11	-	7D	151000000	151000000	-	2328	protein_coding	Tetratricopeptide-like helical domain	-
TraesCS6B02G399400	177.704	119.331	196.298	2.18268	0	0	164.444	0.727561	7.92098	2.94e-13	4.49e-11	-	6B	675000000	675000000	+	267	protein_coding	-	-
TraesCS4A02G216800	181.631	62.1177	122.956	0	0	0	122.235	0	9.3532	2.98e-13	4.54e-11	-	4A	516000000	516000000	-	666	protein_coding	Late embryogenesis abundant protein, LEA-14	-
TraesCS3A02G496900	166.904	84.1859	86.2848	0	0	0	112.458	0	9.23413	3.05e-13	4.64e-11	-	3A	722000000	722000000	-	1213	protein_coding	Strictosidine synthase, conserved region	Str_synth
TraesCS1D02G438800	236.611	94.8113	130.506	4.36536	12.6847	0.906055	153.976	5.98539	4.71095	3.06e-13	4.64e-11	-	1D	485000000	485000000	-	1938	protein_coding	P-loop containing nucleoside triphosphate hydrolase	AAA
TraesCS6D02G360700	182.613	74.3778	95.9918	0	0	0	117.661	0	9.29889	3.08e-13	4.66e-11	-	6D	452000000	452000000	-	2211	protein_coding	P-loop containing nucleoside triphosphate hydrolase	AAA
TraesCS2D02G492300	115.851	125.87	104.62	10.9134	3.17119	0	115.447	4.69487	4.67395	3.13e-13	4.72e-11	-	2D	590000000	590000000	+	721	protein_coding	PHF5-like	-
TraesCS7B02G041800	176.722	172.458	169.334	1.09134	0	0	172.838	0.36378	8.89294	3.15e-13	4.75e-11	-	7B	41297660	41300271	+	1565	protein_coding	F-box domain	F-box
TraesCS7B02G328200	146.287	87.4552	106.777	3.27402	0	0	113.506	1.09134	6.79615	3.16e-13	4.76e-11	-	7B	583000000	583000000	-	618	protein_coding	TRAF-like	-
TraesCS7A02G234900	78.5432	103.802	107.856	384.152	361.515	322.555	96.7337	356.074	-1.87943	3.33e-13	5.01e-11	-	7A	207000000	207000000	-	1613	protein_coding	UDP-glucuronosyl/UDP-glucosyltransferase	UDPGT
TraesCS7B02G485700	125.669	86.6379	72.2635	8.73073	4.22825	1.81211	94.8568	4.9237	4.30392	3.35e-13	5.03e-11	-	7B	742000000	742000000	+	402	protein_coding	-	-
TraesCS1B02G340700	600.855	387.418	415.245	85.1246	84.565	33.524	467.84	67.7379	2.79323	3.4e-13	5.09e-11	-	1B	569000000	569000000	-	1760	protein_coding	Signal recognition particle, SRP54 subunit, GTPase domain	-
TraesCS2D02G501800	83.4521	181.449	170.412	5.4567	8.4565	17.215	145.105	10.3761	3.78404	3.43e-13	5.13e-11	-	2D	596000000	596000000	+	1228	protein_coding	C2 domain	-
TraesCS4A02G217000	198.321	62.1177	113.249	0	0	0	124.563	0	9.38071	3.43e-13	5.13e-11	-	4A	516000000	516000000	+	765	protein_coding	Late embryogenesis abundant protein, LEA-14	-
TraesCS2D02G462000	148.25	161.016	89.5204	0	2.11413	10.8727	132.929	4.32893	4.87702	3.48e-13	5.19e-11	-	2D	568000000	568000000	-	3904	protein_coding	Protein kinase-like domain	Pkinase
TraesCS5B02G302800	440.824	454.44	447.602	82.9419	88.7933	30.8058	447.622	67.5137	2.73505	3.5e-13	5.21e-11	-	5B	487000000	487000000	-	2168	protein_coding	Domain of unknown function DUF2828	-
TraesCS5A02G192200	342.645	319.579	316.018	56.7497	45.4537	14.4969	326.081	38.9001	3.07726	3.56e-13	5.29e-11	-	5A	396000000	396000000	-	351	protein_coding	-	-
novel.20866	0.98179	0	3.23568	117.865	94.0786	65.2359	1.40582	92.3931	-6.16534	3.57e-13	5.29e-11	-	7A	48007326	48007967	+	642	-	-	-
TraesCS5B02G523900	306.318	137.313	170.412	26.1922	8.4565	6.34238	204.681	13.6637	3.92097	3.6e-13	5.34e-11	-	5B	685000000	685000000	+	2413	protein_coding	Peptidase M41	AAA
TraesCS4B02G105800	6.87253	37.5976	17.2569	297.936	194.5	752.025	20.5757	414.82	-4.32129	3.63e-13	5.38e-11	-	4B	115000000	115000000	-	2006	protein_coding	Haem peroxidase	-
TraesCS6B02G141000	161.013	188.805	176.884	33.8316	35.9401	18.1211	175.567	29.2976	2.59356	3.75e-13	5.54e-11	-	6B	140000000	140000000	-	1777	protein_coding	Translation initiation factor IF2/IF5	-
TraesCS7A02G082100	73.6342	116.879	115.406	0	0	0	101.973	0	9.09386	3.78e-13	5.58e-11	-	7A	47341820	47343133	+	1314	protein_coding	Ribonuclease H-like domain	CAF1
TraesCS2A02G063000	111.924	129.139	117.563	603.511	517.961	1398.95	119.542	840.14	-2.81317	3.86e-13	5.68e-11	-	2A	27910993	27912646	-	1540	protein_coding	-	-
novel.24849	40.2534	35.9629	32.3568	234.638	234.668	143.157	36.191	204.154	-2.49314	3.93e-13	5.78e-11	-	7D	608000000	608000000	-	2340	-	-	-
novel.9110	153.159	71.9258	100.306	0	0	0	108.464	0	9.18111	3.96e-13	5.82e-11	-	3B	11165102	11166428	-	1327	-	-	-
TraesCS4A02G083700	2539.89	1204.76	1568.22	235.73	299.149	417.691	1770.96	317.523	2.47846	4.01e-13	5.88e-11	-	4A	88012136	88018257	-	3487	protein_coding	Glycoside hydrolase 35, catalytic domain	-
TraesCS3D02G515000	109.96	69.4738	91.6775	3.27402	3.17119	9.06054	90.3706	5.16859	4.08998	4.06e-13	5.94e-11	-	3D	599000000	599000000	-	1525	protein_coding	SGNH hydrolase-type esterase domain	-
novel.8796	0	0	0	134.235	100.421	67.048	0	100.568	-9.16226	4.07e-13	5.95e-11	-	3B	555000000	555000000	+	1911	-	-	-
TraesCS3D02G333100	354.426	599.109	482.116	96.038	125.79	111.445	478.55	111.091	2.10731	4.19e-13	6.12e-11	-	3D	445000000	445000000	-	1576	protein_coding	NAC domain	NAM
novel.6967	79.525	99.7153	115.406	0	0	0	98.2154	0	9.03873	4.25e-13	6.18e-11	-	2D	613000000	613000000	-	2343	-	PF00076:RNA recognition motif. (a.k.a. RRM, RBD, or RNP domain)|PF13041:PPR repeat family	RRM_1
TraesCS4A02G186500	548.82	532.087	555.458	1479.86	1414.35	1908.15	545.455	1600.79	-1.55369	4.27e-13	6.22e-11	-	4A	466000000	466000000	+	2721	protein_coding	Glycoside hydrolase superfamily	-
novel.13227	21.5994	8.17339	17.2569	209.537	112.049	139.532	15.6766	153.706	-3.30884	4.29e-13	6.23e-11	-	4B	623000000	623000000	-	1517	-	-	-
TraesCS7A02G347500	114.869	85.8205	90.599	0	0	0	97.0963	0	9.02223	4.38e-13	6.34e-11	-	7A	510000000	510000000	-	1195	protein_coding	Ribonuclease H-like domain	CAF1
TraesCS6D02G391900	129.596	58.031	81.9705	4.36536	1.05706	1.81211	89.8659	2.41151	5.2408	4.49e-13	6.5e-11	-	6D	467000000	467000000	+	1747	protein_coding	F-box domain	F-box
novel.25023	162.977	77.6472	86.2848	0	0	0	108.97	0	9.18845	4.53e-13	6.55e-11	-	Un	88046762	88048802	+	1904	-	-	-
TraesCS5A02G195200	186.54	157.746	131.584	25.1008	5.28531	13.5908	158.624	14.659	3.44199	4.57e-13	6.59e-11	-	5A	398000000	398000000	+	568	protein_coding	-	-
novel.15325	231.702	118.514	144.527	1.09134	1.05706	0	164.915	0.716134	7.92659	4.58e-13	6.59e-11	-	5B	2791262	2793106	+	1774	-	-	-
TraesCS3D02G171100	114.869	192.075	166.098	2.18268	0	0	157.681	0.727561	7.86288	4.71e-13	6.76e-11	-	3D	151000000	151000000	-	2827	protein_coding	Cupredoxin	-
TraesCS5B02G040300	81.4885	92.3593	118.641	0	0	0	97.4964	0	9.02754	4.71e-13	6.76e-11	-	5B	45022854	45023858	-	1005	protein_coding	Domain unknown function DUF295	-
TraesCS7B02G281500	0	0	0	85.1246	73.9944	133.19	0	97.4363	-9.12049	4.71e-13	6.76e-11	-	7B	516000000	516000000	+	342	protein_coding	Ribosomal L28e/Mak16	-
TraesCS2A02G087700	180.649	80.9165	67.9492	3.27402	7.39944	3.62422	109.838	4.76589	4.53357	4.75e-13	6.8e-11	-	2A	41208076	41208886	+	811	protein_coding	TRAF-like	-
TraesCS7D02G530300	92.2882	188.805	131.584	16.3701	13.7418	17.215	137.559	15.7757	3.12404	4.76e-13	6.8e-11	-	7D	625000000	625000000	+	1456	protein_coding	GDSL lipase/esterase	Lipase_GDSL
novel.10832	223.848	122.601	133.741	4.36536	21.1412	7.24844	160.063	10.9184	3.87911	4.82e-13	6.87e-11	-	3D	527000000	527000000	-	1363	-	PF00319:SRF-type transcription factor (DNA-binding and dimerisation domain)	SRF-TF
TraesCS5B02G510700	134.505	81.7339	85.2062	0	0	0	100.482	0	9.07164	5.05e-13	7.2e-11	-	5B	676000000	676000000	+	610	protein_coding	Pre-ATP-grasp domain	CPSase_L_chain
TraesCS3A02G496700	103.088	50.675	97.0703	2.18268	2.11413	2.71816	83.6111	2.33832	5.14731	5.15e-13	7.32e-11	-	3A	722000000	722000000	+	1287	protein_coding	Strictosidine synthase, conserved region	Str_synth
TraesCS6B02G107900	272.938	165.102	175.805	21.8268	29.5978	7.24844	204.615	19.5577	3.40047	5.26e-13	7.48e-11	-	6B	88497503	88498517	-	1015	protein_coding	-	-
novel.15424	257.229	144.669	145.606	26.1922	16.913	7.24844	182.501	16.7845	3.45841	5.39e-13	7.64e-11	-	5B	103000000	103000000	+	2047	-	PF12274:Protein of unknown function (DUF3615)	-
TraesCS2A02G324400	62.8345	80.0992	78.7348	2.18268	1.05706	3.62422	73.8895	2.28799	4.97897	5.4e-13	7.65e-11	-	2A	555000000	555000000	-	725	protein_coding	-	-
TraesCS5B02G495600	76.5796	134.861	89.5204	0	0	0	100.32	0	9.0721	5.45e-13	7.71e-11	-	5B	663000000	663000000	-	531	protein_coding	-	-
TraesCS2B02G181500	94.2518	58.031	76.5777	3.27402	2.11413	1.81211	76.2869	2.40009	5.007	5.52e-13	7.79e-11	-	2B	157000000	157000000	-	711	protein_coding	-	-
TraesCS2D02G519800	1108.44	565.598	762.542	112.408	171.244	65.2359	812.193	116.296	2.80618	5.53e-13	7.79e-11	-	2D	609000000	609000000	-	2075	protein_coding	UBA-like	-
TraesCS6B02G262200	79.525	80.0992	88.4419	7.63938	2.11413	0.906055	82.6887	3.55319	4.59073	5.6e-13	7.88e-11	-	6B	472000000	472000000	+	1338	protein_coding	PPM-type phosphatase domain	SpoIIE
TraesCS7B02G098900	78.5432	66.2044	81.9705	1.09134	1.05706	3.62422	75.5727	1.92421	5.23626	5.8e-13	8.16e-11	-	7B	113000000	113000000	-	765	protein_coding	SKP1 component, dimerisation	Skp1_POZ
TraesCS5A02G173600	389.771	185.536	267.483	29.4662	54.9673	31.7119	280.93	38.7151	2.86034	5.85e-13	8.21e-11	-	5A	367000000	367000000	+	761	protein_coding	Mitochondrial inner membrane translocase subunit Tim17/Tim22/Tim23/peroxisomal protein PMP24	-
TraesCS1B02G457300	157.086	71.1085	129.427	0	3.17119	0	119.207	1.05706	6.86944	6.09e-13	8.53e-11	-	1B	672000000	672000000	+	586	protein_coding	-	-
TraesCS5B02G460300	370.135	162.65	209.24	26.1922	41.2254	20.8392	247.342	29.419	3.07558	6.18e-13	8.65e-11	-	5B	636000000	636000000	+	1526	protein_coding	TRAF-like	BTB
TraesCS3D02G152900	49.0895	181.449	142.37	6.54805	1.05706	4.53027	124.303	4.04513	4.94291	6.21e-13	8.68e-11	-	3D	119000000	119000000	+	357	protein_coding	Bifunctional inhibitor/plant lipid transfer protein/seed storage helical domain	-
novel.13029	106.033	67.8391	89.5204	0	2.11413	1.81211	87.7976	1.30875	6.02908	6.41e-13	8.94e-11	-	4B	379000000	379000000	-	3143	-	PF07727:Reverse transcriptase (RNA-dependent DNA polymerase)	RVT_2
TraesCS1D02G452500	110.942	83.3685	86.2848	0	0	0	93.5318	0	8.96836	6.47e-13	9e-11	-	1D	494000000	494000000	-	1560	protein_coding	Heat shock protein 70 family	HSP70
TraesCS3A02G500900	73.6342	69.4738	67.9492	2.18268	3.17119	1.81211	70.3524	2.38866	4.89387	6.55e-13	9.11e-11	-	3A	725000000	725000000	+	1961	protein_coding	F-box domain	F-box
TraesCS7D02G489200	71.6706	178.997	136.977	14.1874	8.4565	9.06054	129.215	10.5682	3.62026	6.59e-13	9.14e-11	-	7D	599000000	599000000	-	945	protein_coding	Ricin B, lectin domain	-
novel.2176	3.92716	3.26935	0	94.9467	52.8531	99.666	2.39884	82.4886	-5.0517	6.64e-13	9.21e-11	-	1D	25449589	25453648	+	2348	-	-	-
novel.20794	64.7981	122.601	112.17	0	0	0	99.8564	0	9.064	6.82e-13	9.44e-11	-	7A	8800622	8801583	+	962	-	-	-
TraesCS7A02G303700	128.614	171.641	128.349	2.18268	19.0271	9.9666	142.868	10.3921	3.77838	6.86e-13	9.48e-11	-	7A	428000000	428000000	+	1736	protein_coding	Cytochrome P450	p450
TraesCS7B02G342000	99.1607	95.6286	79.8134	0	0	0	91.5343	0	8.93848	7.15e-13	9.87e-11	-	7B	597000000	597000000	+	435	protein_coding	-	-
TraesCS5B02G190800	1467.78	436.459	711.849	57.8411	71.8803	132.284	872.028	87.3351	3.31641	7.26e-13	1e-10	-	5B	345000000	345000000	-	2157	protein_coding	FAD/NAD(P)-binding domain	-
TraesCS2D02G501400	209.121	148.756	197.376	22.9182	41.2254	19.9332	185.084	28.0256	2.72777	7.56e-13	1.04e-10	-	2D	596000000	596000000	+	1965	protein_coding	Nucleolar, Nop52	-
novel.6354	45.1623	175.728	148.841	0	0	0	123.244	0	9.3676	7.81e-13	1.07e-10	-	2D	613000000	613000000	+	1612	-	-	-
TraesCS4B02G095300	157.086	72.7431	81.9705	0	0	0	103.933	0	9.12013	7.9e-13	1.08e-10	-	4B	99040630	99041542	+	913	protein_coding	Late embryogenesis abundant protein, LEA-14	-
TraesCS2B02G075300	438.86	657.14	527.415	3402.8	2357.25	9377.66	541.139	5045.9	-3.22091	7.9e-13	1.08e-10	-	2B	40919215	40920221	-	1007	protein_coding	-	-
TraesCS2B02G158300	122.724	76.0125	85.2062	0	0	0	94.6475	0	8.98506	8.19e-13	1.12e-10	-	2B	132000000	132000000	+	2146	protein_coding	P-loop containing nucleoside triphosphate hydrolase	AAA
TraesCS2B02G170700	165.922	102.985	128.349	7.63938	20.0842	16.309	132.419	14.6775	3.16606	8.32e-13	1.14e-10	-	2B	144000000	144000000	-	3224	protein_coding	P-loop containing nucleoside triphosphate hydrolase	Helicase_C
TraesCS7A02G314700	129.596	176.545	177.962	0	1.05706	0	161.368	0.352354	8.794	8.33e-13	1.14e-10	-	7A	448000000	448000000	+	1204	protein_coding	Protein kinase-like domain	Pkinase
TraesCS5A02G003000	184.576	149.573	143.448	0	1.05706	0	159.199	0.352354	8.77428	8.42e-13	1.15e-10	-	5A	2403142	2404068	+	927	protein_coding	DnaJ domain	-
TraesCS2D02G503800	95.2336	89.9072	83.0491	0	0	0	89.3966	0	8.90389	8.46e-13	1.15e-10	-	2D	599000000	599000000	+	2166	protein_coding	-	-
TraesCS2D02G516500	82.4703	78.4645	87.3633	2.18268	8.4565	7.24844	82.7661	5.96254	3.779	8.73e-13	1.18e-10	-	2D	608000000	608000000	+	2014	protein_coding	BRCA1-associated 2	-
TraesCS2D02G465700	118.796	74.3778	87.3633	0	0	0	93.5126	0	8.96747	8.74e-13	1.18e-10	-	2D	572000000	572000000	-	435	protein_coding	-	-
TraesCS2D02G060700	193.413	77.6472	70.1064	0	0	0	113.722	0	9.25046	8.75e-13	1.18e-10	-	2D	25050267	25052222	-	1956	protein_coding	F-box domain	F-box
TraesCS3D02G424600	142.359	158.564	169.334	0	1.05706	0	156.752	0.352354	8.75174	8.8e-13	1.19e-10	-	3D	537000000	537000000	-	1408	protein_coding	Cyclin-like	TFIIB_Zn_Ribbon
TraesCS5D02G169100	835.503	590.936	662.236	2033.17	2428.07	3267.23	696.225	2576.16	-1.88805	8.88e-13	1.2e-10	-	5D	266000000	266000000	+	1968	protein_coding	GDSL lipase/esterase	Lipase_GDSL
TraesCS7B02G145100	153.159	191.257	169.334	670.083	620.496	1231.33	171.25	840.636	-2.29524	8.91e-13	1.2e-10	-	7B	188000000	188000000	-	1587	protein_coding	Glycoside hydrolase superfamily	Glyco_hydro_1
TraesCS1B02G168500	1199.75	1241.54	1204.75	2750.18	3137.36	2889.41	1215.35	2925.65	-1.26732	8.95e-13	1.21e-10	-	1B	298000000	298000000	-	2604	protein_coding	Uncharacterised domain Wax2, C-terminal	-
TraesCS4A02G437000	111.924	76.8298	86.2848	0	0	0	91.6795	0	8.93909	8.97e-13	1.21e-10	-	4A	707000000	707000000	-	1797	protein_coding	P-loop containing nucleoside triphosphate hydrolase	AAA
TraesCS3D02G058200	89.3428	64.5697	99.2275	4.36536	1.05706	0	84.38	1.80747	5.62263	9.13e-13	1.23e-10	-	3D	24871065	24873533	-	1739	protein_coding	Domain of unknown function DUF1618	-
TraesCS7D02G511800	136.469	66.2044	92.7561	0	0	0	98.4764	0	9.04163	9.39e-13	1.26e-10	-	7D	614000000	614000000	-	393	protein_coding	-	-
TraesCS7A02G234100	0	1.63468	2.15712	100.403	73.9944	68.8601	1.26393	81.086	-6.00488	9.4e-13	1.26e-10	-	7A	206000000	206000000	+	909	protein_coding	Oleosin	-
novel.23299	2.94537	4.08669	2.15712	90.5813	104.649	47.1148	3.06306	80.7818	-4.69021	9.81e-13	1.31e-10	-	7B	375000000	375000000	-	1506	-	PF14223:gag-polypeptide of LTR copia-type|PF13976:GAG-pre-integrase domain	-
TraesCS2B02G590700	137.451	55.579	118.641	0	0	0	103.89	0	9.11802	9.86e-13	1.32e-10	-	2B	777000000	777000000	-	2140	protein_coding	-	-
TraesCS3B02G146200	84.4339	83.3685	97.0703	0	0	0	88.2909	0	8.88477	9.92e-13	1.32e-10	-	3B	136000000	136000000	+	1370	protein_coding	-	-
TraesCS2A02G367000	179.667	122.601	136.977	26.1922	22.1983	27.1816	146.415	25.1907	2.53625	9.99e-13	1.33e-10	-	2A	611000000	611000000	-	1312	protein_coding	Tetratricopeptide-like helical domain	-
TraesCS5D02G523400	141.378	63.7524	83.0491	3.27402	5.28531	0	96.0597	2.85311	5.12472	1e-12	1.33e-10	-	5D	543000000	543000000	+	1813	protein_coding	Peptidase M41	AAA
TraesCS2A02G473500	161.013	64.5697	87.3633	0	0	0	104.316	0	9.12503	1.02e-12	1.35e-10	-	2A	715000000	715000000	-	1255	protein_coding	TRAF-like	MATH
TraesCS1A02G187500	250.356	59.6657	120.799	0	1.05706	1.81211	143.607	0.956391	7.16276	1.02e-12	1.35e-10	-	1A	339000000	339000000	-	2745	protein_coding	FAD/NAD(P)-binding domain	-
TraesCS5A02G235000	197.34	51.4923	111.092	2.18268	2.11413	0	119.975	1.43227	6.45264	1.03e-12	1.36e-10	-	5A	451000000	451000000	+	1464	protein_coding	Aspartic peptidase domain	-
novel.12719	2102.01	599.927	1063.46	85.1246	128.962	190.271	1255.13	134.786	3.21713	1.04e-12	1.37e-10	-	4B	18662099	18664621	-	2408	-	PF00161:Ribosome inactivating protein	-
novel.23771	13.7451	11.4427	17.2569	115.682	89.8503	105.102	14.1483	103.545	-2.88387	1.05e-12	1.38e-10	-	7D	58185034	58186238	+	823	-	-	-
TraesCS6D02G025100	270.974	135.678	207.083	9.82207	24.3124	2.71816	204.578	12.2842	4.07352	1.06e-12	1.39e-10	-	6D	9540935	9542029	+	1095	protein_coding	SKP1/BTB/POZ domain	BTB
TraesCS3D02G057100	104.07	85.8205	88.4419	3.27402	8.4565	0	92.7774	3.91017	4.61381	1.06e-12	1.39e-10	-	3D	23887821	23890130	-	1966	protein_coding	Domain of unknown function DUF1618	-
TraesCS5A02G288100	109.96	76.8298	83.0491	0	0	0	89.9464	0	8.91173	1.08e-12	1.41e-10	-	5A	496000000	496000000	-	834	protein_coding	Protein of unknown function DUF3615	-
novel.16826	14.7268	10.6254	9.70703	91.6726	86.6791	105.102	11.6864	94.4847	-3.01639	1.08e-12	1.42e-10	-	5D	295000000	295000000	+	1940	-	-	-
novel.16821	140.396	67.0218	86.2848	0	0	0	97.9008	0	9.03344	1.11e-12	1.45e-10	-	5D	286000000	286000000	+	1503	-	-	-
TraesCS2A02G385000	32.3991	148.756	91.6775	870.89	738.887	771.958	90.9441	793.912	-3.12205	1.13e-12	1.47e-10	-	2A	632000000	632000000	+	1387	protein_coding	Arp2/3 complex subunit 2/4	-
TraesCS7D02G042800	145.305	74.3778	75.4992	0	0	0	98.3939	0	9.04138	1.13e-12	1.48e-10	-	7D	21937283	21939981	-	2212	protein_coding	P-loop containing nucleoside triphosphate hydrolase	AAA
TraesCS2B02G201700	80.5067	128.322	142.37	431.08	497.877	620.647	117.066	516.534	-2.14235	1.18e-12	1.54e-10	-	2B	181000000	181000000	-	849	protein_coding	Glucosamine/galactosamine-6-phosphate isomerase	-
TraesCS7A02G424100	19.6358	19.6161	16.1784	135.326	101.478	227.42	18.4768	154.741	-3.06453	1.2e-12	1.57e-10	-	7A	617000000	617000000	-	1367	protein_coding	Haem peroxidase	-
TraesCS2A02G461800	149.232	61.3004	90.599	1.09134	0	5.43633	100.377	2.17589	5.446	1.23e-12	1.6e-10	-	2A	708000000	708000000	-	3925	protein_coding	Protein kinase-like domain	Pkinase
novel.1112	117.815	58.031	115.406	0	0	0	97.0839	0	9.02005	1.23e-12	1.6e-10	-	1A	571000000	571000000	-	1274	-	-	-
TraesCS5A02G156400	400.57	370.254	352.689	1154.64	925.987	1030.18	374.505	1036.94	-1.46905	1.23e-12	1.6e-10	-	5A	335000000	335000000	+	3487	protein_coding	Malectin-like carbohydrate-binding domain	Pkinase
TraesCS2D02G599700	80.5067	83.3685	65.7921	348.138	258.98	279.971	76.5558	295.696	-1.94606	1.25e-12	1.62e-10	-	2D	651000000	651000000	-	1167	protein_coding	-	-
TraesCS2D02G516300	190.467	188.805	145.606	22.9182	13.7418	36.2422	174.959	24.3007	2.83736	1.27e-12	1.65e-10	-	2D	608000000	608000000	-	2111	protein_coding	ERCC4 domain	-
TraesCS3A02G512800	97.1972	71.9258	93.8347	0	0	0	87.6525	0	8.87361	1.29e-12	1.66e-10	-	3A	732000000	732000000	-	1324	protein_coding	SGNH hydrolase-type esterase domain	Lipase_GDSL
novel.5112	144.323	49.8576	125.113	0	0	0	106.431	0	9.15285	1.29e-12	1.66e-10	-	2B	800000000	800000000	+	1684	-	-	-
TraesCS2D02G518800	164.941	114.427	108.934	15.2788	16.913	22.6514	129.434	18.2811	2.81556	1.3e-12	1.68e-10	-	2D	609000000	609000000	-	2710	protein_coding	C2 domain	C2
novel.24175	95.2336	87.4552	63.635	1.09134	7.39944	4.53027	82.1079	4.34035	4.23374	1.32e-12	1.69e-10	-	7D	550000000	550000000	+	896	-	-	-
TraesCS4B02G183500	99.1607	86.6379	102.463	0	0	2.71816	96.0873	0.906055	6.58446	1.33e-12	1.71e-10	-	4B	403000000	403000000	-	2319	protein_coding	Tetratricopeptide-like helical domain	-
novel.20947	24.5447	23.7028	36.671	268.47	238.896	122.317	28.3062	209.894	-2.89589	1.33e-12	1.71e-10	-	7A	115000000	115000000	+	2163	-	-	-
TraesCS4B02G095400	131.56	72.7431	76.5777	0	0	0	93.6269	0	8.96962	1.36e-12	1.74e-10	-	4B	99048928	99049626	+	699	protein_coding	Late embryogenesis abundant protein, LEA-14	-
TraesCS1D02G163900	25.5265	53.127	24.8069	304.484	234.668	1078.2	34.4868	539.119	-3.96038	1.36e-12	1.74e-10	-	1D	235000000	235000000	+	718	protein_coding	Bifunctional inhibitor/plant lipid transfer protein/seed storage helical domain	-
TraesCS6B02G168800	229.739	250.106	225.419	655.896	622.61	626.99	235.088	635.165	-1.43288	1.36e-12	1.74e-10	-	6B	179000000	179000000	+	2551	protein_coding	P-loop containing nucleoside triphosphate hydrolase	ABC_tran
TraesCS2A02G431300	106.033	78.4645	79.8134	0	4.22825	0	88.1037	1.40942	6.01799	1.37e-12	1.75e-10	-	2A	684000000	684000000	-	1302	protein_coding	F-box domain	F-box
TraesCS4B02G065500	1167.35	613.004	714.006	91.6726	183.929	68.8601	831.453	114.821	2.85797	1.39e-12	1.76e-10	-	4B	58249079	58251794	+	1599	protein_coding	Zinc finger, CHY-type	zf-CHY
novel.6099	11.7815	2.45202	6.47136	73.1198	107.82	129.566	6.90162	103.502	-3.93452	1.48e-12	1.88e-10	-	2D	319000000	319000000	+	1121	-	-	-
TraesCS5A02G035600	113.888	70.2911	83.0491	0	0	0	89.0759	0	8.8973	1.48e-12	1.88e-10	-	5A	32897209	32898440	-	1232	protein_coding	F-box domain	-
TraesCS6A02G404100	77.5614	96.4459	81.9705	0	0	0	85.326	0	8.83742	1.48e-12	1.88e-10	-	6A	611000000	611000000	+	507	protein_coding	Zinc finger, AN1-type	zf-A20
TraesCS7B02G272400	116.833	322.031	255.619	1602.09	1215.62	3495.56	231.494	2104.42	-3.18378	1.5e-12	1.89e-10	-	7B	500000000	500000000	+	1011	protein_coding	-	-
novel.16257	67.7435	68.6564	64.7136	388.517	258.98	241.011	67.0378	296.169	-2.1416	1.5e-12	1.9e-10	-	5B	336000000	336000000	-	2996	-	-	-
TraesCS5D02G281900	119.778	58.8484	80.8919	3.27402	4.22825	0	86.5062	2.50076	5.16913	1.52e-12	1.92e-10	-	5D	383000000	383000000	-	1458	protein_coding	-	-
TraesCS3B02G603200	186.54	113.61	115.406	10.9134	12.6847	0.906055	138.519	8.16807	4.1135	1.53e-12	1.92e-10	-	3B	823000000	823000000	-	1622	protein_coding	SKP1 component, dimerisation	-
TraesCS4D02G016500	251.338	54.7617	100.306	5.4567	6.34238	3.62422	135.469	5.1411	4.72945	1.55e-12	1.96e-10	-	4D	7419730	7421396	+	1487	protein_coding	Acyl-CoA N-acyltransferase	-
novel.16364	99.1607	67.0218	95.9918	0	0	0	87.3914	0	8.86893	1.57e-12	1.98e-10	-	5B	473000000	473000000	-	1185	-	PF12274:Protein of unknown function (DUF3615)	-
TraesCS5A02G168900	140.396	55.579	100.306	0	0	0	98.7603	0	9.04532	1.57e-12	1.98e-10	-	5A	360000000	360000000	-	770	protein_coding	SKP1 component, dimerisation	Skp1
TraesCS4A02G314800	42.2169	76.8298	61.4779	279.383	246.296	342.489	60.1749	289.389	-2.26206	1.59e-12	2e-10	-	4A	605000000	605000000	+	2478	protein_coding	Domain of unknown function DUF547	-
TraesCS2D02G480600	79.525	92.3593	80.8919	0	0	0	84.2587	0	8.81904	1.59e-12	2e-10	-	2D	583000000	583000000	+	924	protein_coding	TB2/DP1/HVA22-related protein	TB2_DP1_HVA22
TraesCS2A02G513000	92.2882	92.3593	71.1849	0	0	0	85.2775	0	8.83675	1.61e-12	2.01e-10	-	2A	738000000	738000000	-	1094	protein_coding	-	-
TraesCS4D02G357200	99.1607	135.678	166.098	567.497	492.591	879.779	133.646	646.622	-2.27607	1.61e-12	2.01e-10	-	4D	505000000	506000000	+	1156	protein_coding	Acid phosphatase, class B-like	-
TraesCS5D02G327400	47.1259	10.6254	21.5712	285.931	199.785	347.925	26.4408	277.88	-3.40239	1.61e-12	2.01e-10	-	5D	420000000	420000000	-	1231	protein_coding	Glycoside hydrolase family 17	Glyco_hydro_17
novel.503	149.232	65.3871	78.7348	0	0	0	97.7846	0	9.03196	1.61e-12	2.01e-10	-	1A	553000000	553000000	+	1708	-	-	-
TraesCS4B02G155000	317.118	348.186	335.432	1167.73	1066.58	823.604	333.579	1019.3	-1.61079	1.64e-12	2.04e-10	-	4B	276000000	276000000	+	989	protein_coding	Dormancy/auxin associated protein	-
TraesCS3B02G572500	187.522	104.619	139.134	0	2.11413	0	143.758	0.704708	7.72983	1.65e-12	2.04e-10	-	3B	804000000	804000000	-	1407	protein_coding	Pectin lyase fold/virulence factor	-
TraesCS3A02G065200	94.2518	81.7339	78.7348	0	4.22825	0	84.9068	1.40942	5.9654	1.65e-12	2.04e-10	-	3A	38434926	38436194	-	1269	protein_coding	Ubiquitin fusion degradation protein Ufd1-like	UFD1
TraesCS2A02G288900	72.6524	63.7524	51.7709	224.816	246.296	260.038	62.7252	243.716	-1.9562	1.65e-12	2.05e-10	-	2A	497000000	497000000	-	1290	protein_coding	-	-
TraesCS5D02G295900	99.1607	62.9351	104.62	0	0	0	88.9054	0	8.89323	1.68e-12	2.08e-10	-	5D	394000000	394000000	-	1028	protein_coding	Protein of unknown function DUF3615	-
TraesCS4A02G234900	111.924	77.6472	72.2635	0	0	0	87.2782	0	8.86888	1.74e-12	2.15e-10	-	4A	544000000	544000000	-	1565	protein_coding	F-box domain	F-box
TraesCS5B02G191000	747.142	563.964	530.651	193.167	134.247	113.257	613.919	146.89	2.06562	1.76e-12	2.17e-10	-	5B	345000000	345000000	+	351	protein_coding	-	-
TraesCS6A02G421200	100.142	86.6379	85.2062	278.292	310.776	340.676	90.6622	309.915	-1.77418	1.79e-12	2.2e-10	-	6A	618000000	618000000	-	1242	protein_coding	Membrane transport protein	-
TraesCS5D02G468700	126.651	75.1951	70.1064	0	0	0	90.6508	0	8.92343	1.81e-12	2.23e-10	-	5D	510000000	510000000	+	1818	protein_coding	P-loop containing nucleoside triphosphate hydrolase	AAA
TraesCS2B02G402000	60.871	324.483	222.183	2248.16	1921.74	1726.03	202.512	1965.31	-3.27729	1.82e-12	2.24e-10	-	2B	571000000	571000000	+	1408	protein_coding	Arp2/3 complex subunit 2/4	-
TraesCS3A02G065400	84.4339	100.533	79.8134	0	6.34238	0	88.26	2.11413	5.42988	1.84e-12	2.26e-10	-	3A	38537133	38538345	-	1213	protein_coding	Ubiquitin fusion degradation protein Ufd1-like	UFD1
TraesCS5A02G019800	107.015	52.3097	85.2062	3.27402	5.28531	4.53027	81.5103	4.3632	4.21681	1.9e-12	2.33e-10	-	5A	16413138	16415639	-	2358	protein_coding	Domain unknown function DUF295	DUF295
TraesCS3A02G245900	117.815	141.4	132.663	701.732	432.339	1141.63	130.626	758.567	-2.53792	1.92e-12	2.35e-10	-	3A	461000000	461000000	+	1830	protein_coding	NAC domain	NAM
TraesCS6A02G347900	50.0713	110.341	135.899	1.09134	0	4.53027	98.7702	1.87387	5.64082	1.94e-12	2.37e-10	-	6A	580000000	580000000	-	3295	protein_coding	Periplasmic binding protein-like I	ANF_receptor
TraesCS2A02G415900	9.8179	10.6254	11.8642	126.596	77.1656	86.9812	10.7691	96.9141	-3.17136	1.99e-12	2.43e-10	-	2A	672000000	672000000	+	1357	protein_coding	Homeobox domain-like	HALZ
TraesCS3D02G387400	304.355	210.056	209.24	17.4614	22.1983	0.906055	241.217	13.5219	4.17604	2e-12	2.44e-10	-	3D	502000000	502000000	+	1137	protein_coding	eRF1 domain 1/Pelota-like	-
TraesCS5A02G295000	61.8527	106.254	93.8347	0	0	0	87.3138	0	8.87059	2.02e-12	2.45e-10	-	5A	504000000	504000000	+	1687	protein_coding	Histone deacetylase domain	Hist_deacetyl
TraesCS4B02G266500	111.924	76.0125	71.1849	0	0	0	86.3738	0	8.85381	2.02e-12	2.45e-10	-	4B	539000000	539000000	+	889	protein_coding	Protein of unknown function DUF3615	-
novel.23653	100.142	79.2818	75.4992	0	5.28531	0	84.9745	1.76177	5.64057	2.02e-12	2.45e-10	-	7B	734000000	734000000	-	2696	-	-	-
novel.17494	208.139	125.053	129.427	0	1.05706	0	154.206	0.352354	8.72789	2.02e-12	2.45e-10	-	5D	481000000	481000000	-	1763	-	-	-
TraesCS2A02G487700	153.159	74.3778	119.72	3.27402	6.34238	13.5908	115.752	7.73574	3.8722	2.18e-12	2.64e-10	-	2A	722000000	722000000	-	966	protein_coding	-	-
novel.17234	0	0	0	65.4805	115.22	70.6723	0	83.7908	-8.90029	2.22e-12	2.68e-10	-	5D	153000000	153000000	-	1636	-	-	-
TraesCS1D02G411900	88.3611	86.6379	91.6775	2.18268	1.05706	0	88.8922	1.07991	6.44747	2.31e-12	2.8e-10	-	1D	474000000	474000000	+	1245	protein_coding	-	-
TraesCS2B02G590500	128.614	70.2911	70.1064	0	0	0	89.6706	0	8.90749	2.35e-12	2.83e-10	-	2B	777000000	777000000	-	2069	protein_coding	-	-
novel.11010	58.9074	93.9939	69.0278	5.4567	2.11413	1.81211	73.9764	3.12765	4.59664	2.36e-12	2.85e-10	-	4A	90505661	90506887	+	877	-	PF01020:Ribosomal L40e family|PF00240:Ubiquitin family	ubiquitin
novel.2516	81.4885	62.1177	93.8347	5.4567	2.11413	0	79.147	2.52361	5.03829	2.43e-12	2.93e-10	-	1D	428000000	428000000	+	2165	-	-	-
TraesCS1D02G061800	1280.25	1435.25	1463.61	507.474	507.39	361.516	1393.04	458.793	1.60329	2.44e-12	2.94e-10	-	1D	41765997	41766902	+	700	protein_coding	-	-
TraesCS6D02G313700	131.56	61.3004	70.1064	1.09134	5.28531	4.53027	87.6555	3.63564	4.57255	2.48e-12	2.98e-10	-	6D	422000000	422000000	+	678	protein_coding	Peptidase S24/S26A/S26B/S26C	Peptidase_S24
TraesCS1A02G077700	473.223	1711.51	1314.76	8670.7	6584.44	11928.2	1166.5	9061.12	-2.95732	2.51e-12	3e-10	-	1A	60537167	60540748	+	1593	protein_coding	Haem peroxidase	-
novel.4896	153.159	72.7431	73.342	4.36536	8.4565	1.81211	99.7481	4.87799	4.37854	2.64e-12	3.16e-10	-	2B	607000000	607000000	+	924	-	-	-
novel.1156	255.265	85.8205	138.056	1.09134	1.05706	0	159.714	0.716134	7.87744	2.66e-12	3.18e-10	-	1A	590000000	590000000	-	4706	-	PF07727:Reverse transcriptase (RNA-dependent DNA polymerase)|PF13961:Domain of unknown function (DUF4219)|PF14223:gag-polypeptide of LTR copia-type	RVT_2
TraesCS2B02G394300	283.737	79.2818	139.134	16.3701	9.51356	9.9666	167.384	11.9501	3.81294	2.69e-12	3.22e-10	-	2B	559000000	559000000	-	1715	protein_coding	Pectinacetylesterase/NOTUM	-
TraesCS5A02G467300	228.757	115.245	105.699	0	2.11413	0	149.9	0.704708	7.78987	2.71e-12	3.24e-10	-	5A	645000000	645000000	-	1684	protein_coding	NAC domain	NAM
novel.6953	170.831	178.997	165.02	44.745	33.826	40.7724	171.616	39.7811	2.10961	2.73e-12	3.25e-10	-	2D	598000000	598000000	-	2266	-	-	-
novel.21573	105.052	62.9351	84.1276	0	0	0	84.0381	0	8.81279	2.76e-12	3.28e-10	-	7A	46266469	46272453	-	2305	-	PF13456:Reverse transcriptase-like	-
TraesCS3D02G015200	93.27	75.1951	94.9132	3.27402	10.5706	9.06054	87.7928	7.63506	3.50973	2.83e-12	3.36e-10	-	3D	5372968	5376568	-	3003	protein_coding	Ubiquitin-conjugating enzyme/RWD-like	UQ_con
TraesCS2B02G140300	340.681	468.335	450.838	1270.32	1263.19	1799.42	419.951	1444.31	-1.7821	2.85e-12	3.38e-10	-	2B	107000000	107000000	+	1342	protein_coding	CCT domain	CCT
TraesCS7B02G277800	292.573	504.298	408.774	1420.93	1441.83	1313.78	401.882	1392.18	-1.79143	2.87e-12	3.4e-10	-	7B	508000000	508000000	-	1209	protein_coding	DNA-binding domain	AP2
TraesCS3B02G566200	803.104	414.391	433.581	78.5765	86.6791	26.2756	550.359	63.8438	3.11252	2.93e-12	3.47e-10	-	3B	798000000	798000000	+	944	protein_coding	HSP20-like chaperone	-
TraesCS7D02G436500	122.724	64.5697	73.342	0	0	0	86.8785	0	8.86142	3.04e-12	3.6e-10	-	7D	555000000	555000000	+	213	protein_coding	-	-
TraesCS6D02G368100	70.6889	80.0992	87.3633	0	0	0	79.3838	0	8.73181	3.08e-12	3.64e-10	-	6D	455000000	456000000	-	1700	protein_coding	Phloem protein 2-like	-
TraesCS3B02G210300	56.9438	58.031	47.4566	233.547	221.983	187.553	54.1438	214.361	-1.98098	3.12e-12	3.68e-10	-	3B	246000000	246000000	-	2230	protein_coding	Zinc finger, Dof-type	zf-Dof
TraesCS6D02G099100	12.7633	33.5109	24.8069	177.888	141.646	291.75	23.6937	203.762	-3.09733	3.12e-12	3.68e-10	-	6D	62270381	62272380	+	1211	protein_coding	X8 domain	-
novel.14950	37.308	64.5697	35.5925	375.421	266.38	202.05	45.8234	281.284	-2.60833	3.15e-12	3.7e-10	-	5A	329000000	329000000	-	1896	-	PF14244:gag-polypeptide of LTR copia-type|PF14223:gag-polypeptide of LTR copia-type|PF13976:GAG-pre-integrase domain	-
TraesCS3D02G140200	409.406	566.416	515.551	1642.47	1610.96	1295.66	497.124	1516.36	-1.60824	3.16e-12	3.72e-10	-	3D	101000000	101000000	+	1272	protein_coding	Transcription factor, MADS-box	K-box
TraesCS1D02G269600	121.742	129.957	134.82	397.248	377.371	515.545	128.84	430.055	-1.74004	3.18e-12	3.72e-10	-	1D	365000000	365000000	-	1777	protein_coding	Proton-dependent oligopeptide transporter family	-
TraesCS3D02G289600	25.5265	83.3685	64.7136	471.459	308.662	620.647	57.8695	466.923	-3.00907	3.18e-12	3.72e-10	-	3D	400000000	400000000	+	3902	protein_coding	Cellulose synthase	-
TraesCS4A02G442300	34.3626	77.6472	72.2635	424.532	276.95	668.668	61.4244	456.717	-2.89344	3.24e-12	3.79e-10	-	4A	710000000	710000000	-	2226	protein_coding	UDP-glucuronosyl/UDP-glucosyltransferase	UDPGT
TraesCS5B02G434300	100.142	60.483	87.3633	0	0	0	82.663	0	8.78867	3.27e-12	3.82e-10	-	5B	609000000	609000000	+	661	protein_coding	Nucleophile aminohydrolases, N-terminal	Proteasome
novel.6315	91.3064	62.1177	90.599	0	0	0	81.341	0	8.7653	3.29e-12	3.84e-10	-	2D	577000000	577000000	+	1204	-	-	-
TraesCS7D02G453400	776.596	291.79	407.695	44.745	89.8503	39.8664	492.027	58.1539	3.08265	3.39e-12	3.95e-10	-	7D	573000000	573000000	-	261	protein_coding	-	-
TraesCS7D02G045700	178.686	99.7153	125.113	0	2.11413	0	134.505	0.704708	7.63379	3.51e-12	4.08e-10	-	7D	22972346	22974916	-	2116	protein_coding	P-loop containing nucleoside triphosphate hydrolase	AAA
TraesCS6B02G124300	106.033	58.031	84.1276	5.4567	3.17119	0	82.7306	2.87596	4.90664	3.51e-12	4.08e-10	-	6B	119000000	119000000	-	1491	protein_coding	-	-
TraesCS1A02G415500	62.8345	76.8298	108.934	0	0	0	82.8663	0	8.79256	3.52e-12	4.09e-10	-	1A	574000000	574000000	+	2047	protein_coding	P-loop containing nucleoside triphosphate hydrolase	Helicase_C
novel.2145	72.6524	76.8298	84.1276	0	0	0	77.87	0	8.70395	3.57e-12	4.14e-10	-	1D	7024988	7027539	+	2552	-	PF14223:gag-polypeptide of LTR copia-type	-
TraesCS6B02G323600	99.1607	73.5605	67.9492	0	0	0	80.2235	0	8.74739	3.57e-12	4.14e-10	-	6B	572000000	572000000	+	1362	protein_coding	NAC domain	NAM
TraesCS5D02G093600	104.07	59.6657	84.1276	0	0	0	82.621	0	8.78807	3.6e-12	4.17e-10	-	5D	102000000	102000000	-	2283	protein_coding	P-loop containing nucleoside triphosphate hydrolase	ABC_tran
novel.5004	0	0	0	77.4852	70.8232	73.3904	0	73.8996	-8.71952	3.61e-12	4.17e-10	-	2B	727000000	727000000	+	1238	-	PF00319:SRF-type transcription factor (DNA-binding and dimerisation domain)	SRF-TF
TraesCS5B02G359000	94.2518	67.0218	76.5777	0	0	0	79.2838	0	8.72941	3.7e-12	4.27e-10	-	5B	539000000	539000000	+	2682	protein_coding	Ubiquitin-conjugating enzyme/RWD-like	UQ_con
TraesCS7A02G141200	58.9074	104.619	84.1276	0	0	0	82.5515	0	8.79018	3.7e-12	4.27e-10	-	7A	92839480	92841040	-	1561	protein_coding	F-box domain	F-box
TraesCS3A02G309200	107.997	58.8484	83.0491	0	0	0	83.2981	0	8.79988	3.71e-12	4.27e-10	-	3A	547000000	547000000	+	366	protein_coding	Zinc finger, RING-type	-
novel.3377	106.033	59.6657	57.1636	3.27402	3.17119	2.71816	74.2875	3.05446	4.61022	3.86e-12	4.43e-10	-	2A	348000000	348000000	+	1959	-	-	-
TraesCS5B02G277400	72.6524	85.0032	74.4206	0	0	0	77.3588	0	8.69581	3.86e-12	4.43e-10	-	5B	464000000	464000000	-	1893	protein_coding	SecY subunit domain	-
TraesCS5B02G233400	297.482	85.8205	144.527	0	0	0.906055	175.943	0.302018	8.91761	3.89e-12	4.46e-10	-	5B	412000000	412000000	+	1389	protein_coding	Aspartic peptidase domain	-
TraesCS7B02G268600	71.6706	89.9072	106.777	0	2.11413	0.906055	89.4518	1.00673	6.46637	3.92e-12	4.49e-10	-	7B	492000000	492000000	-	1651	protein_coding	F-box domain	-
TraesCS7D02G234400	5.89074	10.6254	1.07856	110.225	79.2797	89.6994	5.8649	93.0682	-3.9331	3.97e-12	4.54e-10	-	7D	197000000	197000000	+	824	protein_coding	Oleosin	-
TraesCS3B02G558800	282.755	91.5419	135.899	0	1.05706	0	170.065	0.352354	8.86866	3.99e-12	4.56e-10	-	3B	793000000	793000000	+	866	protein_coding	Strictosidine synthase, conserved region	Str_synth
TraesCS7D02G353800	1696.53	1554.58	1505.67	620.973	680.748	566.284	1585.59	622.668	1.34888	4.12e-12	4.71e-10	-	7D	457000000	457000000	+	764	protein_coding	Multiprotein bridging factor 1, N-terminal	HTH_3
TraesCS4A02G121100	236.611	192.075	200.612	57.8411	48.6249	54.3633	209.766	53.6097	1.96783	4.23e-12	4.82e-10	-	4A	149000000	149000000	+	1404	protein_coding	-	-
novel.11413	173.777	65.3871	95.9918	0	3.17119	0	111.719	1.05706	6.77478	4.29e-12	4.88e-10	-	4A	643000000	643000000	+	2063	-	-	-
TraesCS5B02G227600	56.9438	77.6472	85.2062	308.849	316.062	245.541	73.2657	290.151	-1.98535	4.35e-12	4.94e-10	-	5B	404000000	404000000	-	1996	protein_coding	Peptidase C13, legumain	-
TraesCS5D02G091100	415.297	385.784	373.182	142.966	124.733	123.223	391.421	130.308	1.58793	4.35e-12	4.94e-10	-	5D	98259195	98262123	+	1791	protein_coding	Amino acid transporter, transmembrane domain	Aa_trans
TraesCS5B02G038500	66.7617	89.9072	75.4992	0	0	0	77.3894	0	8.69673	4.4e-12	4.99e-10	-	5B	43806427	43807255	-	829	protein_coding	-	-
TraesCS3D02G065900	207.158	99.7153	134.82	1.09134	0	0	147.231	0.36378	8.66042	4.52e-12	5.11e-10	-	3D	29249262	29250493	-	1232	protein_coding	Ubiquitin fusion degradation protein Ufd1-like	UFD1
novel.24840	175.74	57.2137	65.7921	0	0	0	99.582	0	9.05846	4.62e-12	5.22e-10	-	7D	603000000	603000000	-	1561	-	-	-
TraesCS2A02G418000	80.5067	74.3778	72.2635	0	0	0	75.716	0	8.66399	4.65e-12	5.25e-10	-	2A	674000000	674000000	-	1283	protein_coding	SKP1/BTB/POZ domain	BTB
TraesCS1D02G243400	147.268	138.948	132.663	24.0095	32.7689	28.9937	139.626	28.5907	2.28682	4.68e-12	5.28e-10	-	1D	334000000	334000000	-	3438	protein_coding	P-loop containing nucleoside triphosphate hydrolase	DEAD
novel.16577	78.5432	78.4645	70.1064	0	0	0	75.7047	0	8.66432	4.69e-12	5.29e-10	-	5B	690000000	690000000	-	1113	-	PF08783:DWNN domain	-
TraesCS6D02G264200	81.4885	84.1859	88.4419	363.416	340.374	782.831	84.7054	495.541	-2.54977	4.8e-12	5.41e-10	-	6D	373000000	373000000	+	2195	protein_coding	Aspartic peptidase domain	-
TraesCS5A02G449100	65.7799	72.7431	72.2635	2.18268	4.22825	0	70.2622	2.13698	5.09973	4.93e-12	5.54e-10	-	5A	631000000	631000000	-	1614	protein_coding	Domain of unknown function DUF1618	-
TraesCS3A02G113900	15.7086	67.0218	46.3781	499.834	271.665	406.818	43.0361	392.772	-3.18419	4.94e-12	5.55e-10	-	3A	81475905	81479675	+	2918	protein_coding	Glycosyl hydrolases 36	-
TraesCS2D02G314500	4072.46	1618.33	2160.35	141.874	252.638	486.551	2617.05	293.688	3.15427	4.96e-12	5.56e-10	-	2D	404000000	404000000	+	2027	protein_coding	Aspartic peptidase domain	-
novel.6513	130.578	60.483	67.9492	0	0	0	86.3368	0	8.85245	4.97e-12	5.56e-10	-	2D	68862572	68866327	-	1766	-	-	-
TraesCS7B02G473900	94.2518	71.9258	65.7921	0	0	0	77.3232	0	8.69435	4.98e-12	5.57e-10	-	7B	730000000	730000000	+	428	protein_coding	-	-
TraesCS4B02G371500	203.23	183.901	203.848	15.2788	31.7119	4.53027	196.993	17.1736	3.53408	5.02e-12	5.61e-10	-	4B	657000000	657000000	+	1112	protein_coding	TRAF-like	-
TraesCS3A02G289900	6.87253	38.4149	34.5139	272.835	219.869	435.812	26.6004	309.505	-3.53695	5.02e-12	5.61e-10	-	3A	519000000	519000000	+	3635	protein_coding	Cellulose synthase	-
novel.9020	105.052	63.7524	70.1064	0	0	0	79.6368	0	8.73595	5.04e-12	5.62e-10	-	3B	795000000	795000000	+	2432	-	-	-
novel.53	170.831	51.4923	111.092	0	4.22825	0	111.138	1.40942	6.34636	5.07e-12	5.65e-10	-	1A	28968737	28970331	+	1571	-	-	-
TraesCS2A02G062100	54.9802	41.6843	28.0425	290.297	186.043	521.887	41.569	332.742	-2.99939	5.17e-12	5.75e-10	-	2A	27638728	27640070	+	1197	protein_coding	-	-
TraesCS5B02G482700	66.7617	62.1177	90.599	1.09134	6.34238	2.71816	73.1595	3.38396	4.43534	5.37e-12	5.97e-10	-	5B	655000000	655000000	-	615	protein_coding	Tubby C-terminal-like domain	-
novel.6317	44.1805	107.889	116.484	0	0	0	89.5179	0	8.90564	5.38e-12	5.97e-10	-	2D	577000000	577000000	+	1858	-	-	-
TraesCS7B02G367600	101.124	71.1085	71.1849	9.82207	5.28531	6.34238	81.1392	7.14992	3.51195	5.5e-12	6.1e-10	-	7B	632000000	632000000	-	906	protein_coding	Ubiquitin-related domain	ubiquitin
TraesCS1B02G196100	102.106	85.0032	62.5564	401.613	301.263	312.589	83.2219	338.488	-2.02128	5.62e-12	6.22e-10	-	1B	353000000	353000000	+	198	protein_coding	-	-
TraesCS7D02G474200	1464.83	722.527	989.039	93.8553	214.584	57.9875	1058.8	122.142	3.11752	5.72e-12	6.32e-10	-	7D	587000000	587000000	+	645	protein_coding	Ubiquitin-related domain	ubiquitin
novel.17192	81.4885	72.7431	69.0278	0	0	0	74.4198	0	8.63916	5.76e-12	6.35e-10	-	5D	70482741	70483967	-	786	-	PF12274:Protein of unknown function (DUF3615)	-
TraesCS7D02G108900	564.529	395.592	390.438	1655.56	1543.31	2963.7	450.187	2054.19	-2.19032	5.76e-12	6.35e-10	-	7D	65599420	65601414	-	1547	protein_coding	GDSL lipase/esterase	Lipase_GDSL
TraesCS5A02G471200	291.591	151.208	177.962	5.4567	28.5407	21.7453	206.921	18.5809	3.47058	5.8e-12	6.39e-10	-	5A	648000000	648000000	-	720	protein_coding	Tubby C-terminal-like domain	-
TraesCS7B02G367000	1027.93	474.874	552.222	70.9372	149.046	63.4238	685.01	94.4689	2.85966	5.92e-12	6.51e-10	-	7B	631000000	631000000	-	273	protein_coding	-	-
TraesCS7A02G342300	61.8527	101.35	91.6775	6.54805	6.34238	9.9666	84.9601	7.61901	3.46673	6.09e-12	6.68e-10	-	7A	502000000	502000000	+	594	protein_coding	Transcription factor, MADS-box	SRF-TF
novel.13105	96.2154	86.6379	86.2848	12.0047	8.4565	2.71816	89.7127	7.72647	3.56731	6.21e-12	6.81e-10	-	4B	475000000	475000000	-	1543	-	PF03478:Protein of unknown function (DUF295)	DUF295
TraesCS6B02G187900	131.56	57.2137	67.9492	0	0	0	85.5743	0	8.83951	6.24e-12	6.84e-10	-	6B	216000000	216000000	+	2854	protein_coding	Protein kinase-like domain	Pkinase
TraesCS5A02G216400	160.032	177.363	167.177	433.262	609.925	634.238	168.19	559.142	-1.73309	6.25e-12	6.84e-10	-	5A	433000000	433000000	-	1615	protein_coding	Zf-FLZ domain	-
TraesCS2B02G219600	100.142	76.0125	57.1636	0	0	0	77.7729	0	8.70341	6.51e-12	7.12e-10	-	2B	210000000	210000000	+	1014	protein_coding	-	-
TraesCS6A02G415600	90.3246	56.3964	81.9705	0	4.22825	0.906055	76.2305	1.71144	5.49178	6.54e-12	7.14e-10	-	6A	615000000	615000000	+	742	protein_coding	-	-
TraesCS5A02G228300	119.778	50.675	80.8919	0	0	0	83.7818	0	8.8081	6.63e-12	7.23e-10	-	5A	445000000	445000000	+	1180	protein_coding	TRAF-like	-
novel.10127	136.469	105.437	60.3993	9.82207	1.05706	4.53027	100.768	5.13647	4.30727	6.84e-12	7.45e-10	-	3D	276000000	276000000	+	1426	-	-	-
TraesCS7D02G422600	96.2154	129.957	132.663	0	2.11413	0	119.612	0.704708	7.46629	6.94e-12	7.55e-10	-	7D	543000000	543000000	-	1953	protein_coding	Heat shock protein 70 family	HSP70
TraesCS2D02G448300	108.979	121.783	115.406	1.09134	0	0.906055	115.389	0.665798	7.42044	7e-12	7.61e-10	-	2D	558000000	558000000	-	1849	protein_coding	-	-
TraesCS6B02G329400	96.2154	139.765	161.784	0	1.05706	0	132.588	0.352354	8.51003	7.27e-12	7.88e-10	-	6B	579000000	579000000	+	1500	protein_coding	-	-
TraesCS2D02G562500	145.305	132.409	143.448	512.93	372.086	458.464	140.387	447.827	-1.67437	7.27e-12	7.88e-10	-	2D	634000000	634000000	+	1233	protein_coding	Protein of unknown function DUF1218	-
TraesCS7A02G483700	182.613	371.072	286.897	1261.59	1017.95	1812.11	280.194	1363.88	-2.28238	7.55e-12	8.18e-10	-	7A	675000000	675000000	+	2516	protein_coding	PA domain	-
TraesCS1A02G430800	89.3428	60.483	73.342	0	0	0	74.3893	0	8.63717	7.58e-12	8.2e-10	-	1A	583000000	583000000	+	1986	protein_coding	Zinc finger, RING-CH-type	-
novel.4252	84.4339	68.6564	78.7348	0	0	3.62422	77.2751	1.20807	5.86422	7.59e-12	8.2e-10	-	2A	647000000	647000000	-	1861	-	PF13639:Ring finger domain	-
novel.2674	156.105	156.112	162.863	3.27402	25.3695	14.4969	158.36	14.3801	3.45682	7.61e-12	8.21e-10	-	1D	42039483	42044014	-	2686	-	PF03004:Plant transposase (Ptta/En/Spm family)|PF13952:Domain of unknown function (DUF4216)	-
TraesCS1D02G373200	71.6706	76.8298	67.9492	0	0	0	72.1499	0	8.59509	7.65e-12	8.25e-10	-	1D	451000000	451000000	+	1320	protein_coding	-	-
novel.4560	336.754	111.158	218.948	14.1874	24.3124	3.62422	222.286	14.0414	3.99803	7.68e-12	8.26e-10	-	2B	168000000	168000000	+	6130	-	-	-
TraesCS1B02G455500	81.4885	82.5512	58.2422	0	0	0	74.094	0	8.63435	7.69e-12	8.26e-10	-	1B	671000000	671000000	-	324	protein_coding	-	-
TraesCS4D02G338300	125.669	52.3097	67.9492	2.18268	1.05706	4.53027	81.976	2.59001	4.94358	7.71e-12	8.27e-10	-	4D	496000000	496000000	-	1555	protein_coding	Heat shock protein 70 family	HSP70
TraesCS3D02G138200	74.616	75.1951	69.0278	3.27402	1.05706	0	72.9463	1.44369	5.74235	7.71e-12	8.27e-10	-	3D	96442490	96442885	-	396	protein_coding	-	-
TraesCS3D02G280400	4475	4279.59	4652.9	11327	12361.3	17873.7	4469.16	13854	-1.6323	7.72e-12	8.27e-10	-	3D	388000000	388000000	-	2045	protein_coding	BURP domain	-
TraesCS7B02G275100	164.941	110.341	114.327	0	1.05706	0	129.87	0.352354	8.48007	7.76e-12	8.3e-10	-	7B	504000000	504000000	+	1595	protein_coding	Tetratricopeptide-like helical domain	TPR_1
TraesCS5A02G301900	905.21	439.728	689.199	130.961	176.53	115.069	678.046	140.853	2.2677	7.87e-12	8.41e-10	-	5A	511000000	511000000	+	1792	protein_coding	Band 7 domain	-
TraesCS7D02G195900	16.6904	61.3004	53.928	325.22	413.312	279.971	43.9729	339.501	-2.94504	7.89e-12	8.42e-10	-	7D	152000000	152000000	+	1102	protein_coding	Concanavalin A-like lectin/glucanase domain	-
TraesCS7A02G469300	238.575	146.304	174.727	29.4662	43.3396	32.618	186.535	35.1412	2.40799	7.96e-12	8.49e-10	-	7A	666000000	666000000	-	3018	protein_coding	Potassium transporter	K_trans
novel.20339	144.323	42.5016	87.3633	0	0	0	91.396	0	8.93358	8.07e-12	8.6e-10	-	6D	460000000	460000000	+	2860	-	PF08100:Dimerisation domain	-
TraesCS2D02G492900	70.6889	70.2911	71.1849	4.36536	1.05706	0	70.7216	1.80747	5.37016	8.24e-12	8.77e-10	-	2D	590000000	590000000	-	2183	protein_coding	Endoribonuclease YbeY	Hydrolase_3
TraesCS5A02G515000	3.92716	40.8669	24.8069	367.782	218.812	450.309	23.2003	345.634	-3.88745	8.27e-12	8.78e-10	-	5A	678000000	678000000	-	1506	protein_coding	KNOX2	KNOX2
TraesCS1A02G429300	190.467	89.0899	119.72	14.1874	20.0842	11.7787	133.092	15.3501	3.12063	8.27e-12	8.78e-10	-	1A	583000000	583000000	-	1716	protein_coding	P-loop containing nucleoside triphosphate hydrolase	AAA
TraesCS6B02G404100	97.1972	67.8391	60.3993	0	0	0	75.1452	0	8.65312	8.29e-12	8.79e-10	-	6B	680000000	680000000	+	495	protein_coding	-	-
TraesCS2D02G418400	306.318	303.233	262.09	741.02	764.256	755.649	290.547	753.642	-1.37422	8.32e-12	8.82e-10	-	2D	532000000	532000000	-	2106	protein_coding	Pyridoxal phosphate-dependent transferase	Aminotran_3
TraesCS4D02G106000	53.9984	59.6657	58.2422	373.238	186.043	482.927	57.3021	347.403	-2.60035	8.45e-12	8.94e-10	-	4D	84544401	84548094	-	3573	protein_coding	Protein kinase-like domain	Pkinase
TraesCSU02G115800	67.7435	62.9351	88.4419	0	0	0	73.0401	0	8.61016	8.74e-12	9.24e-10	-	Un	100000000	100000000	+	1758	protein_coding	F-box domain	-
TraesCS7A02G377200	686.271	592.571	609.386	1450.39	1613.08	1583.78	629.409	1549.08	-1.2996	8.85e-12	9.35e-10	-	7A	550000000	550000000	+	2062	protein_coding	Peptidase family A1 domain	Asp
TraesCS4B02G358100	448.678	511.654	512.316	94.9467	158.559	76.1086	490.882	109.871	2.16204	8.91e-12	9.39e-10	-	4B	649000000	649000000	+	2139	protein_coding	von Willebrand factor, type A	VWA
TraesCS3B02G320600	58.9074	101.35	72.2635	5.4567	2.11413	0	77.507	2.52361	5.00994	8.95e-12	9.43e-10	-	3B	519000000	519000000	-	279	protein_coding	-	-
TraesCS7A02G195300	404.497	232.124	347.296	55.6584	59.1955	19.9332	327.973	44.929	2.87446	8.98e-12	9.45e-10	-	7A	155000000	155000000	+	1191	protein_coding	-	-
TraesCS2D02G076200	736.342	179.815	285.818	49.1103	21.1412	31.7119	400.658	33.9878	3.56057	9.13e-12	9.6e-10	-	2D	32557965	32559316	+	1263	protein_coding	Strictosidine synthase, conserved region	Str_synth
novel.2660	158.068	236.211	191.984	946.192	594.069	1339.15	195.421	959.803	-2.29547	9.26e-12	9.72e-10	-	1D	37526710	37529714	-	2135	-	-	-
TraesCS2A02G133400	4.90895	5.72137	4.31424	112.408	39.1113	270.91	4.98152	140.81	-4.81486	9.53e-12	1e-09	-	2A	80237095	80243929	+	1776	protein_coding	Thiolase-like	ketoacyl-synt
novel.7386	60.871	85.8205	58.2422	330.676	228.326	307.152	68.3112	288.718	-2.07405	9.65e-12	1.01e-09	-	3A	473000000	473000000	+	1833	-	PF01546:Peptidase family M20/M25/M40|PF07687:Peptidase dimerisation domain	Peptidase_M20
novel.2032	106.033	53.127	72.2635	0	0	0	77.1412	0	8.68925	9.88e-12	1.03e-09	-	1B	648000000	648000000	-	2828	-	-	-
TraesCS2A02G522800	110.942	54.7617	67.9492	0	0	0	77.8844	0	8.70342	9.96e-12	1.04e-09	-	2A	745000000	745000000	-	1296	protein_coding	F-box domain	F-box
novel.23416	215.012	73.5605	155.312	0	1.05706	0	147.962	0.352354	8.66703	1.01e-11	1.06e-09	-	7B	544000000	544000000	-	1592	-	-	-
TraesCS2D02G106200	0	0	0	82.9419	94.0786	45.3027	0	74.1077	-8.72156	1.04e-11	1.08e-09	-	2D	58638899	58640099	+	489	protein_coding	-	-
TraesCS7B02G489400	102.106	57.2137	65.7921	0	0	0	75.0373	0	8.64992	1.08e-11	1.12e-09	-	7B	743000000	743000000	-	1278	protein_coding	F-box domain	-
TraesCS2D02G479600	101.124	76.0125	77.6563	1.09134	8.4565	8.15449	84.931	5.90078	3.82467	1.12e-11	1.16e-09	-	2D	580000000	580000000	-	834	protein_coding	Thioredoxin-like fold	-
novel.2202	314.173	220.681	259.933	22.9182	54.9673	13.5908	264.929	30.4921	3.12601	1.12e-11	1.17e-09	-	1D	41149380	41155714	+	4721	-	PF00632:HECT-domain (ubiquitin-transferase)	HECT
TraesCS2D02G061400	392.716	538.626	410.931	2109.56	1697.64	5295.89	447.424	3034.36	-2.76147	1.14e-11	1.18e-09	-	2D	25323370	25332583	-	1178	protein_coding	-	-
TraesCS2A02G358600	130.578	102.985	129.427	1.09134	0	0	120.997	0.36378	8.3772	1.14e-11	1.18e-09	-	2A	603000000	603000000	-	818	protein_coding	-	-
TraesCS4A02G318400	89.3428	79.2818	58.2422	7.63938	1.05706	2.71816	75.6223	3.80487	4.33762	1.16e-11	1.2e-09	-	4A	607000000	607000000	+	1506	protein_coding	P-loop containing nucleoside triphosphate hydrolase	AAA
TraesCS1A02G115600	544.893	300.781	342.982	56.7497	67.652	18.1211	396.219	47.5076	3.06639	1.17e-11	1.21e-09	-	1A	120000000	120000000	-	606	protein_coding	DNA/RNA-binding protein Alba-like	-
TraesCS5D02G380400	138.432	78.4645	90.599	0	8.4565	8.15449	102.499	5.537	4.18468	1.19e-11	1.23e-09	-	5D	451000000	451000000	+	459	protein_coding	-	-
TraesCS7D02G245000	40.2534	66.2044	49.6137	423.44	217.755	1070.96	52.0238	570.717	-3.45385	1.21e-11	1.25e-09	-	7D	214000000	214000000	+	1509	protein_coding	Glycoside hydrolase superfamily	Glyco_hydro_1
novel.56	200.285	86.6379	120.799	0	1.05706	0	135.907	0.352354	8.54492	1.25e-11	1.29e-09	-	1A	30265068	30269144	+	574	-	-	-
TraesCS4D02G320100	1495.27	1158.17	1120.62	464.911	465.108	416.785	1258.02	448.935	1.48691	1.26e-11	1.3e-09	-	4D	483000000	483000000	-	1479	protein_coding	Nucleotide-diphospho-sugar transferase	-
TraesCS5D02G529900	123.706	64.5697	51.7709	0	0	0	80.0154	0	8.74366	1.26e-11	1.3e-09	-	5D	546000000	546000000	+	728	protein_coding	GCK	-
novel.15068	65.7799	76.0125	63.635	283.749	211.412	335.24	68.4758	276.8	-2.01354	1.28e-11	1.31e-09	-	5A	488000000	488000000	-	1821	-	PF07983:X8 domain|PF00332:Glycosyl hydrolases family 17	Glyco_hydro_17
TraesCS5D02G045300	80.5067	69.4738	97.0703	331.768	254.752	393.228	82.3503	326.582	-1.99216	1.28e-11	1.31e-09	-	5D	44569466	44573914	-	2487	protein_coding	Proton-dependent oligopeptide transporter family	-
TraesCS6A02G240400	39.2716	100.533	79.8134	380.878	461.936	346.113	73.2059	396.309	-2.43276	1.29e-11	1.32e-09	-	6A	452000000	452000000	+	2217	protein_coding	Homeobox domain-like	Homeobox
novel.4901	239.557	69.4738	128.349	2.18268	0	0	145.793	0.727561	7.74163	1.34e-11	1.37e-09	-	2B	615000000	615000000	+	1743	-	PF02365:No apical meristem (NAM) protein	NAM
TraesCS1A02G367400	92.2882	60.483	61.4779	0	0	0	71.4164	0	8.5791	1.35e-11	1.38e-09	-	1A	546000000	546000000	+	1539	protein_coding	-	-
TraesCS6B02G098700	57.9256	88.2726	65.7921	0	0	0	70.6634	0	8.56629	1.36e-11	1.39e-09	-	6B	76215937	76217603	-	1667	protein_coding	-	-
TraesCS5B02G497900	60.871	71.1085	73.342	0	0	0	68.4405	0	8.51816	1.38e-11	1.41e-09	-	5B	665000000	665000000	-	690	protein_coding	-	-
TraesCS7D02G028100	151.196	177.363	176.884	7.63938	17.9701	0	168.481	8.53648	4.32759	1.39e-11	1.42e-09	-	7D	13675098	13677356	-	1815	protein_coding	Aminoacyl-tRNA synthetase, class II (D/K/N)	tRNA-synt_2
novel.22333	135.487	73.5605	103.542	8.73073	15.8559	9.9666	104.196	11.5178	3.17827	1.39e-11	1.42e-09	-	7B	99497271	99499468	+	1037	-	-	-
TraesCS4B02G074700	243.484	213.325	229.733	579.502	604.64	607.057	228.847	597.066	-1.38438	1.41e-11	1.43e-09	-	4B	70550571	70554551	+	2558	protein_coding	Leucine-rich repeat domain, L domain-like	Pkinase
TraesCS4A02G243800	90.3246	60.483	61.4779	0	0	0	70.7619	0	8.56583	1.41e-11	1.43e-09	-	4A	555000000	555000000	+	1187	protein_coding	Ribonuclease H-like domain	CAF1
TraesCS1B02G412100	66.7617	80.0992	73.342	324.128	237.839	477.491	73.401	346.486	-2.23884	1.43e-11	1.45e-09	-	1B	638000000	638000000	+	1757	protein_coding	Cytochrome b561/ferric reductase transmembrane	-
TraesCS1A02G276600	231.702	268.087	242.676	699.549	618.382	646.923	247.488	654.951	-1.40298	1.54e-11	1.56e-09	-	1A	472000000	472000000	+	2198	protein_coding	Transcription factor TGA like domain	bZIP_1
TraesCS3D02G245500	45.1623	117.697	99.2275	708.28	360.458	1107.2	87.3622	725.312	-3.05229	1.55e-11	1.57e-09	-	3D	342000000	342000000	-	2110	protein_coding	NAC domain	NAM
TraesCS3D02G506800	22.5812	172.458	140.213	0	0	0	111.751	0	9.22633	1.56e-11	1.58e-09	-	3D	594000000	594000000	-	909	protein_coding	-	-
novel.23678	227.775	312.223	295.525	77.4852	80.3368	78.8267	278.508	78.8829	1.8204	1.57e-11	1.59e-09	-	7D	377001	379933	+	1878	-	PF12836:Helix-hairpin-helix motif	-
novel.1604	104.07	58.8484	64.7136	1.09134	3.17119	6.34238	75.8772	3.53497	4.37924	1.58e-11	1.59e-09	-	1B	683000000	683000000	+	1003	-	-	-
novel.9991	161.013	66.2044	93.8347	4.36536	10.5706	9.9666	107.017	8.30086	3.67709	1.58e-11	1.59e-09	-	3D	92869664	92870718	+	1055	-	-	-
novel.9219	4.90895	0	0	125.504	49.6819	93.3236	1.63632	89.5032	-5.80729	1.6e-11	1.61e-09	-	3B	86093655	86095372	-	1718	-	-	-
TraesCS3B02G324500	7.85432	69.4738	45.2995	578.411	356.23	686.789	40.8759	540.477	-3.71968	1.6e-11	1.61e-09	-	3B	526000000	526000000	+	3900	protein_coding	Cellulose synthase	-
novel.18537	133.523	64.5697	47.4566	0	0	0	81.8499	0	8.77645	1.61e-11	1.62e-09	-	6A	614000000	614000000	-	1022	-	-	-
TraesCS2D02G381800	11.7815	68.6564	57.1636	606.785	365.744	434.906	45.8672	469.145	-3.35107	1.65e-11	1.65e-09	-	2D	486000000	486000000	+	2362	protein_coding	Uncharacterised domain Wax2, C-terminal	-
TraesCS2A02G386800	753.033	320.397	427.11	79.6679	89.8503	107.82	500.18	92.4462	2.4337	1.66e-11	1.66e-09	-	2A	633000000	633000000	+	2275	protein_coding	Tetratricopeptide-like helical domain	TPR_1
novel.8703	114.869	43.3189	77.6563	0	0	0	78.6149	0	8.71603	1.67e-11	1.67e-09	-	3B	431000000	431000000	+	2260	-	-	-
TraesCS7A02G428000	161.013	101.35	102.463	0	1.05706	0	121.609	0.352354	8.38531	1.68e-11	1.68e-09	-	7A	621000000	621000000	-	453	protein_coding	TRAF-like	-
TraesCS2A02G302000	1378.43	1101.77	1124.94	471.459	468.279	414.067	1201.71	451.268	1.4134	1.68e-11	1.68e-09	-	2A	517000000	517000000	-	1285	protein_coding	DNA/RNA-binding protein Alba-like	-
novel.21509	164.941	79.2818	114.327	1.09134	0	0.906055	119.517	0.665798	7.46979	1.69e-11	1.69e-09	-	7A	2011743	2016631	-	2133	-	-	-
TraesCS5D02G314600	141.378	58.031	88.4419	9.82207	6.34238	6.34238	95.9502	7.50228	3.6829	1.7e-11	1.7e-09	-	5D	409000000	409000000	-	1809	protein_coding	F-box domain	-
TraesCS7D02G448600	7.85432	61.3004	36.671	432.171	355.173	384.167	35.2752	390.504	-3.4606	1.73e-11	1.72e-09	-	7D	568000000	568000000	+	1153	protein_coding	-	-
TraesCS7A02G459100	78.5432	72.7431	53.928	0	0	0	68.4048	0	8.51876	1.73e-11	1.72e-09	-	7A	654000000	654000000	+	342	protein_coding	-	-
TraesCS7D02G514200	68.7253	67.0218	63.635	0	0	0	66.4607	0	8.47609	1.74e-11	1.73e-09	-	7D	615000000	615000000	+	1275	protein_coding	TRAF-like	-
novel.11471	110.942	55.579	93.8347	2.18268	1.05706	0	86.7853	1.07991	6.40728	1.74e-11	1.73e-09	-	4A	688000000	688000000	+	2851	-	-	-
TraesCS4B02G139700	119.778	168.372	185.512	562.04	491.534	755.649	157.887	603.075	-1.93428	1.76e-11	1.74e-09	-	4B	184000000	184000000	-	1353	protein_coding	Amino acid transporter, transmembrane domain	Aa_trans
TraesCS1A02G280500	291.591	516.558	388.281	1299.79	1321.33	1486.84	398.81	1369.32	-1.77858	1.77e-11	1.75e-09	-	1A	478000000	478000000	-	2131	protein_coding	-	-
TraesCS4B02G266400	107.997	45.771	73.342	0	0	0	75.7033	0	8.66172	1.77e-11	1.75e-09	-	4B	538000000	538000000	+	804	protein_coding	Protein of unknown function DUF3615	-
TraesCS7A02G327200	44.1805	45.771	40.9853	212.811	170.187	380.543	43.6456	254.514	-2.54408	1.77e-11	1.75e-09	-	7A	476000000	476000000	+	996	protein_coding	Late embryogenesis abundant protein, LEA-14	-
TraesCS7A02G369500	968.044	1011.87	948.054	411.435	406.969	412.255	975.988	410.22	1.25062	1.8e-11	1.78e-09	-	7A	543000000	543000000	-	632	protein_coding	Multiprotein bridging factor 1, N-terminal	HTH_3
TraesCS1A02G048800	113.888	49.0403	99.2275	5.4567	4.22825	0	87.3851	3.22832	4.81	1.81e-11	1.78e-09	-	1A	30271800	30272120	+	321	protein_coding	-	-
TraesCS2D02G331700	68.7253	93.1766	50.6923	0	0	0	70.8647	0	8.5714	1.81e-11	1.79e-09	-	2D	424000000	424000000	-	1421	protein_coding	Homeobox domain-like	Myb_DNA-binding
TraesCS7D02G453300	449.66	167.554	255.619	32.7402	51.7961	39.8664	290.944	41.4676	2.80975	1.82e-11	1.79e-09	-	7D	573000000	573000000	-	234	protein_coding	-	-
TraesCS1B02G461400	117.815	53.9443	74.4206	3.27402	5.28531	0	82.0599	2.85311	4.89623	1.84e-11	1.81e-09	-	1B	674000000	674000000	-	715	protein_coding	-	-
TraesCS1A02G370100	109.96	44.9536	72.2635	2.18268	2.11413	0.906055	75.7258	1.73429	5.47744	1.85e-11	1.82e-09	-	1A	547000000	547000000	-	1143	protein_coding	GroES-like	ADH_zinc_N
TraesCS5B02G440000	182.613	129.139	118.641	19.6441	21.1412	5.43633	143.465	15.4072	3.23658	1.89e-11	1.85e-09	-	5B	612000000	612000000	-	1279	protein_coding	Transcription factor IIA, alpha/beta subunit	-
TraesCS7D02G435000	83.4521	60.483	59.3208	0	0	0	67.752	0	8.50334	1.93e-11	1.89e-09	-	7D	555000000	555000000	-	890	protein_coding	-	-
novel.20943	78.5432	42.5016	108.934	0	0	0	76.6598	0	8.6784	1.94e-11	1.9e-09	-	7A	111000000	111000000	+	1557	-	-	-
novel.16968	159.05	49.8576	91.6775	0	4.22825	0	100.195	1.40942	6.19666	1.97e-11	1.93e-09	-	5D	440000000	440000000	+	3129	-	-	-
TraesCS3D02G105500	2.94537	7.35605	18.3355	133.144	93.0215	511.015	9.54564	245.727	-4.70306	1.97e-11	1.93e-09	-	3D	58080566	58081723	+	1158	protein_coding	FAS1 domain	-
TraesCS2A02G170300	310.245	380.88	357.003	1017.13	1038.04	833.57	349.376	962.912	-1.46178	2.01e-11	1.96e-09	-	2A	125000000	125000000	-	1387	protein_coding	Strictosidine synthase, conserved region	Str_synth
TraesCS4A02G110000	2.94537	1.63468	4.31424	86.2159	36.9972	123.223	2.96476	82.1455	-4.83193	2.01e-11	1.96e-09	-	4A	134000000	134000000	-	2520	protein_coding	PC-Esterase	-
TraesCS3A02G171200	78.5432	62.1177	59.3208	0	0	0	66.6606	0	8.48013	2.02e-11	1.96e-09	-	3A	185000000	185000000	+	1371	protein_coding	SKP1/BTB/POZ domain	BTB
novel.22194	84.4339	58.8484	81.9705	3.27402	8.4565	1.81211	75.0843	4.51421	4.0791	2.02e-11	1.96e-09	-	7A	721000000	721000000	-	921	-	PF12274:Protein of unknown function (DUF3615)	-
TraesCS5D02G309200	361.299	374.341	388.281	50.2017	96.1927	28.9937	374.64	58.4627	2.68472	2.02e-11	1.96e-09	-	5D	406000000	406000000	-	2147	protein_coding	Domain of unknown function DUF2828	-
TraesCS7D02G109300	188.504	115.245	104.62	4.36536	19.0271	15.4029	136.123	12.9318	3.38721	2.02e-11	1.96e-09	-	7D	65761945	65762256	+	312	protein_coding	Transcription elongation factor 1	-
TraesCS4D02G128800	99.1607	100.533	91.6775	16.3701	16.913	15.4029	97.1236	16.2287	2.58379	2.03e-11	1.97e-09	-	4D	113000000	113000000	+	1241	protein_coding	R3H-associated N-terminal domain	R3H
TraesCS2D02G127900	96.2154	63.7524	51.7709	0	0	0	70.5795	0	8.56293	2.04e-11	1.98e-09	-	2D	74524949	74526393	-	1445	protein_coding	F-box domain	F-box
TraesCS2D02G488700	96.2154	102.167	73.342	1.09134	11.6277	3.62422	90.5749	5.44775	4.06326	2.11e-11	2.04e-09	-	2D	588000000	588000000	+	1507	protein_coding	Tubulin/FtsZ, GTPase domain	Tubulin
novel.6889	0	0	0	81.8506	83.5079	41.6785	0	69.0123	-8.61862	2.12e-11	2.05e-09	-	2D	536000000	536000000	-	1571	-	-	-
TraesCS5D02G278700	203.23	188.805	153.155	46.9276	45.4537	34.4301	181.73	42.2705	2.10955	2.13e-11	2.06e-09	-	5D	381000000	381000000	+	2634	protein_coding	Domain of unknown function DUF547	-
novel.6349	57.9256	55.579	97.0703	0	0	0	70.1916	0	8.55196	2.19e-11	2.11e-09	-	2D	613000000	613000000	+	1136	-	-	-
TraesCS1D02G432100	53.9984	67.8391	77.6563	0	0	0	66.4979	0	8.47608	2.23e-11	2.15e-09	-	1D	482000000	482000000	-	336	protein_coding	-	-
TraesCS2D02G383700	102.106	61.3004	69.0278	0	0	4.53027	77.4781	1.51009	5.55781	2.25e-11	2.17e-09	-	2D	488000000	488000000	+	374	protein_coding	-	-
TraesCS4A02G185800	62.8345	71.9258	60.3993	0	0	0	65.0532	0	8.4461	2.28e-11	2.19e-09	-	4A	465000000	465000000	-	444	protein_coding	Zinc finger, RING-type	-
TraesCS5B02G221600	3.92716	8.17339	4.31424	75.3025	54.9673	163.996	5.47159	98.0885	-4.14163	2.31e-11	2.22e-09	-	5B	396000000	396000000	-	3627	protein_coding	Cellulose synthase	-
TraesCS7D02G539300	83.4521	62.1177	55.0065	0	0	0	66.8588	0	8.48467	2.35e-11	2.25e-09	-	7D	630000000	630000000	+	1387	protein_coding	F-box domain	-
TraesCS5B02G532500	1.96358	6.53871	6.47136	68.7545	58.1384	149.499	4.99122	92.1306	-4.2019	2.36e-11	2.27e-09	-	5B	690000000	690000000	+	1365	protein_coding	SGNH hydrolase-type esterase domain	Lipase_GDSL
TraesCS2A02G474300	0	12.2601	4.31424	176.797	71.8803	179.399	5.52477	142.692	-4.64666	2.38e-11	2.28e-09	-	2A	715000000	715000000	-	653	protein_coding	CRIB domain	PBD
novel.11271	63.8163	74.3778	57.1636	0	0	0	65.1193	0	8.44804	2.42e-11	2.32e-09	-	4A	555000000	555000000	+	1682	-	PF04857:CAF1 family ribonuclease	CAF1
TraesCS7D02G471300	175.74	358.812	321.411	1147	1045.43	1552.07	285.321	1248.17	-2.12868	2.42e-11	2.32e-09	-	7D	585000000	585000000	-	2709	protein_coding	PA domain	-
TraesCS5A02G516300	580.238	438.094	550.065	1597.72	1274.82	1730.56	522.799	1534.37	-1.5542	2.44e-11	2.33e-09	-	5A	680000000	680000000	+	1553	protein_coding	Haem peroxidase	-
TraesCS1A02G212400	251.338	76.0125	160.705	12.0047	17.9701	17.215	162.685	15.73	3.36561	2.45e-11	2.34e-09	-	1A	375000000	375000000	-	1189	protein_coding	RlpA-like protein, double-psi beta-barrel domain	-
TraesCS7D02G426400	7.85432	8.99072	7.54992	118.956	48.6249	165.808	8.13165	111.13	-3.76919	2.46e-11	2.34e-09	-	7D	547000000	547000000	-	2028	protein_coding	Peptidase M20	Peptidase_M20
TraesCS1B02G235300	160.032	72.7431	141.291	0	1.05706	0	124.689	0.352354	8.41969	2.47e-11	2.35e-09	-	1B	421000000	421000000	+	2886	protein_coding	P-loop containing nucleoside triphosphate hydrolase	AAA
TraesCS3D02G094400	263.12	230.489	234.047	30.5575	35.9401	5.43633	242.552	23.978	3.35134	2.56e-11	2.44e-09	-	3D	48015786	48016452	+	667	protein_coding	-	-
TraesCS6D02G401000	184.576	88.2726	77.6563	10.9134	6.34238	0.906055	116.835	6.05395	4.30447	2.59e-11	2.46e-09	-	6D	471000000	471000000	+	775	protein_coding	-	-
TraesCS1D02G127700	632.273	546.799	554.38	1453.67	1383.69	1799.42	577.817	1545.6	-1.41986	2.61e-11	2.47e-09	-	1D	141000000	141000000	+	1297	protein_coding	Transcription factor, MADS-box	K-box
TraesCS7B02G221100	5.89074	20.4335	10.7856	106.951	104.649	118.693	12.3699	110.098	-3.12986	2.62e-11	2.48e-09	-	7B	413000000	413000000	+	2841	protein_coding	Glycosyl-hydrolase family 116, catalytic region	-
TraesCS5B02G087400	197.34	78.4645	110.013	0	1.05706	0	128.606	0.352354	8.46528	2.63e-11	2.49e-09	-	5B	112000000	112000000	-	2602	protein_coding	P-loop containing nucleoside triphosphate hydrolase	ABC2_membrane
TraesCS6A02G073400	277.846	232.124	211.398	45.8363	48.6249	16.309	240.456	36.9234	2.71266	2.65e-11	2.5e-09	-	6A	40298407	40300107	+	1701	protein_coding	Domain of unknown function DUF2828	-
TraesCS1D02G345200	244.466	170.824	187.669	49.1103	43.3396	52.5512	200.986	48.3337	2.05358	2.68e-11	2.53e-09	-	1D	433000000	433000000	+	3163	protein_coding	P-loop containing nucleoside triphosphate hydrolase	ABC_tran
TraesCS1D02G215400	404.497	120.149	214.633	19.6441	29.5978	32.618	246.427	27.2866	3.17009	2.74e-11	2.58e-09	-	1D	301000000	301000000	-	1223	protein_coding	RlpA-like protein, double-psi beta-barrel domain	-
TraesCS4D02G220800	1988.12	650.601	1053.75	202.989	224.097	206.58	1230.83	211.222	2.54259	2.75e-11	2.59e-09	-	4D	378000000	378000000	+	4020	protein_coding	Glycoside hydrolase 35, catalytic domain	-
TraesCS6A02G308200	57.9256	84.1859	66.8707	258.648	232.554	319.837	69.6607	270.346	-1.95331	2.79e-11	2.62e-09	-	6A	543000000	543000000	-	1414	protein_coding	Zinc finger, RING-type	-
novel.6219	160.032	79.2818	100.306	1.09134	1.05706	0	113.207	0.716134	7.38241	2.79e-11	2.63e-09	-	2D	459000000	459000000	+	696	-	-	-
novel.18680	98.179	44.9536	69.0278	0	0	0	70.7201	0	8.56347	2.82e-11	2.65e-09	-	6B	94047143	94049177	+	1607	-	-	-
TraesCS5D02G303000	404.497	585.214	485.352	1407.83	1417.52	1304.72	491.688	1376.69	-1.48443	2.9e-11	2.72e-09	-	5D	399000000	399000000	-	1834	protein_coding	Glycoside hydrolase superfamily	Glyco_hydro_1
TraesCS1D02G279000	263.12	142.217	144.527	31.6489	7.39944	14.4969	183.288	17.8484	3.367	2.9e-11	2.72e-09	-	1D	377000000	377000000	+	1713	protein_coding	GDP-fucose protein O-fucosyltransferase	-
TraesCS6B02G124400	134.505	67.0218	69.0278	0	3.17119	0	90.1849	1.05706	6.46697	2.91e-11	2.73e-09	-	6B	119000000	119000000	-	1922	protein_coding	-	-
TraesCS4A02G237500	1186	438.094	659	139.692	141.646	141.345	761.032	140.894	2.43293	2.95e-11	2.76e-09	-	4A	546000000	546000000	-	3057	protein_coding	Peptidase S8/S53 domain	Peptidase_S8
novel.24988	54.9802	78.4645	71.1849	2.18268	2.11413	0	68.2099	1.43227	5.64652	3e-11	2.81e-09	-	Un	61016887	61017633	+	747	-	-	-
novel.14907	2.94537	4.08669	3.23568	49.1103	75.0515	57.9875	3.42258	60.7164	-4.1356	3.01e-11	2.81e-09	-	5A	266000000	266000000	-	1001	-	-	-
TraesCSU02G090300	104.07	52.3097	83.0491	0	0	3.62422	79.8095	1.20807	5.91537	3.02e-11	2.82e-09	-	Un	80168873	80170656	+	1784	protein_coding	F-box domain	-
TraesCS5B02G252100	595.946	820.608	792.741	2171.77	2099.33	1841.1	736.432	2037.4	-1.46778	3.02e-11	2.82e-09	-	5B	435000000	435000000	-	2429	protein_coding	Cellulose synthase	-
TraesCS5B02G208000	132.542	119.331	142.37	31.6489	27.4836	24.4635	131.414	27.8653	2.24051	3.04e-11	2.83e-09	-	5B	378000000	378000000	-	2328	protein_coding	-	-
TraesCS4D02G055000	221.885	205.152	200.612	33.8316	47.5678	14.4969	209.216	31.9654	2.72013	3.04e-11	2.83e-09	-	4D	30398528	30408347	+	3358	protein_coding	Alanyl-tRNA synthetase, class IIc, N-terminal	-
novel.12234	93.27	44.9536	76.5777	5.4567	2.11413	1.81211	71.6004	3.12765	4.54303	3.05e-11	2.83e-09	-	4B	117000000	117000000	+	1227	-	-	-
novel.14216	91.3064	71.1085	44.2209	0	0	0	68.8786	0	8.52881	3.08e-11	2.86e-09	-	5A	219000000	219000000	+	1161	-	-	-
TraesCS3D02G153900	159.05	95.6286	92.7561	1.09134	0	0	115.811	0.36378	8.31494	3.08e-11	2.86e-09	-	3D	121000000	121000000	-	2367	protein_coding	P-loop containing nucleoside triphosphate hydrolase	AAA
TraesCS4B02G003800	269.992	59.6657	122.956	0	0	1.81211	150.871	0.604036	7.82583	3.15e-11	2.92e-09	-	4B	2379393	2380168	-	776	protein_coding	Pectinesterase inhibitor domain	-
TraesCS2B02G628500	127.633	131.591	135.899	28.3749	26.4266	13.5908	131.708	22.7974	2.54237	3.19e-11	2.95e-09	-	2B	800000000	800000000	+	1218	protein_coding	Alpha-ketoglutarate-dependent dioxygenase AlkB-like	-
novel.19	5.89074	0	0	93.8553	130.019	51.6451	1.96358	91.8397	-5.57668	3.22e-11	2.98e-09	-	1A	8685404	8686544	+	1141	-	-	-
TraesCS3B02G152500	112.906	44.9536	61.4779	0	0	0	73.1124	0	8.612	3.27e-11	3.03e-09	-	3B	145000000	145000000	+	372	protein_coding	Zinc finger, RING-type	-
novel.2253	0.98179	0.817339	0	134.235	77.1656	94.2297	0.599709	101.877	-7.33923	3.29e-11	3.04e-09	-	1D	78385861	78387599	+	1542	-	-	-
novel.10222	113.888	35.9629	101.385	1.09134	3.17119	0.906055	83.745	1.72286	5.62264	3.31e-11	3.06e-09	-	3D	434000000	434000000	+	2832	-	-	-
TraesCS4D02G296500	234.648	71.9258	104.62	0	1.05706	0	137.065	0.352354	8.55736	3.34e-11	3.08e-09	-	4D	466000000	466000000	-	273	protein_coding	-	-
TraesCS2A02G418900	165.922	111.975	150.998	10.9134	13.7418	0	142.965	8.21841	4.14924	3.44e-11	3.16e-09	-	2A	674000000	674000000	+	761	protein_coding	-	-
TraesCS2A02G414400	1131.02	963.642	1025.71	2488.26	3010.51	3954.02	1040.12	3150.93	-1.59931	3.48e-11	3.2e-09	-	2A	671000000	671000000	-	1027	protein_coding	-	-
TraesCS3B02G195700	54.9802	58.031	78.7348	0	0	0	63.9154	0	8.41784	3.48e-11	3.2e-09	-	3B	222000000	222000000	-	2297	protein_coding	Cupredoxin	-
TraesCS6B02G053200	575.329	537.809	545.751	146.24	158.559	71.5783	552.963	125.459	2.14339	3.55e-11	3.26e-09	-	6B	32997533	32998330	-	699	protein_coding	Histone-fold	Histone
TraesCS5D02G306900	860.048	289.338	479.959	24.0095	86.6791	20.8392	543.115	43.8426	3.63368	3.57e-11	3.28e-09	-	5D	403000000	403000000	-	1817	protein_coding	Band 7 domain	-
TraesCS3B02G119000	226.793	107.071	148.841	9.82207	27.4836	8.15449	160.902	15.1534	3.41614	3.62e-11	3.32e-09	-	3B	88985283	88986926	+	778	protein_coding	Histone H2A/H2B/H3	Histone
TraesCS2D02G487400	117.815	60.483	56.0851	0	1.05706	4.53027	78.1276	1.86244	5.30469	3.73e-11	3.42e-09	-	2D	587000000	587000000	-	2460	protein_coding	Oxoglutarate/iron-dependent dioxygenase	2OG-FeII_Oxy
TraesCS7B02G089000	57.9256	64.5697	62.5564	0	0	0	61.6839	0	8.36854	3.74e-11	3.42e-09	-	7B	104000000	104000000	-	1042	protein_coding	-	-
TraesCS2D02G343500	74.616	44.9536	77.6563	0	0	0	65.742	0	8.45739	3.77e-11	3.45e-09	-	2D	440000000	440000000	-	3272	protein_coding	-	-
TraesCS1A02G056400	75.5978	164.285	129.427	679.905	470.393	1183.31	123.103	777.869	-2.65846	3.86e-11	3.52e-09	-	1A	36769724	36770407	-	566	protein_coding	-	-
TraesCS5D02G444400	58.9074	81.7339	104.62	6.54805	5.28531	0	81.7538	3.94445	4.4235	3.88e-11	3.54e-09	-	5D	495000000	495000000	-	1049	protein_coding	Transcription factor IIA, alpha/beta subunit	-
novel.8440	0	0	0	91.6726	43.3396	58.8935	0	64.6352	-8.52541	4e-11	3.64e-09	-	3B	73039312	73040891	+	958	-	-	-
novel.12607	181.631	222.316	190.905	975.659	846.707	510.109	198.284	777.491	-1.96978	4.01e-11	3.65e-09	-	4B	612000000	612000000	+	1980	-	-	-
TraesCS3A02G256600	920.919	347.369	496.137	67.6631	116.277	41.6785	588.142	75.2062	2.96965	4.02e-11	3.66e-09	-	3A	479000000	479000000	+	3862	protein_coding	Ribonuclease H-like domain	zf-BED
TraesCS4A02G366800	47.1259	63.7524	84.1276	0	0	0	65.002	0	8.44257	4.04e-11	3.67e-09	-	4A	640000000	640000000	-	1339	protein_coding	Paired amphipathic helix	-
TraesCS3B02G385200	48.1077	76.0125	66.8707	281.566	209.298	301.716	63.6636	264.193	-2.0508	4.15e-11	3.76e-09	-	3B	605000000	605000000	+	2744	protein_coding	-	-
TraesCS5D02G424800	167.886	52.3097	83.0491	3.27402	0	0	101.082	1.09134	6.62011	4.35e-11	3.94e-09	-	5D	484000000	484000000	-	1037	protein_coding	GDSL lipase/esterase	Lipase_GDSL
TraesCS1B02G433600	101.124	98.898	110.013	1.09134	0	0	103.345	0.36378	8.15035	4.37e-11	3.96e-09	-	1B	658000000	658000000	+	1454	protein_coding	-	-
TraesCS1A02G424800	437.878	213.325	280.425	42.5623	66.5949	66.142	310.543	58.4331	2.40687	4.39e-11	3.97e-09	-	1A	580000000	580000000	-	919	protein_coding	-	-
TraesCS5D02G407300	66.7617	165.102	133.741	7.63938	13.7418	15.4029	121.868	12.2614	3.30522	4.4e-11	3.98e-09	-	5D	473000000	473000000	+	1781	protein_coding	Cytochrome P450	p450
TraesCS3A02G208300	48.1077	76.8298	99.2275	321.945	295.978	329.804	74.7217	315.909	-2.08225	4.44e-11	4.01e-09	-	3A	368000000	368000000	+	1720	protein_coding	EF-hand domain pair	-
TraesCS2D02G518100	354.426	454.44	381.81	136.418	109.934	135.002	396.892	127.118	1.64282	4.44e-11	4.01e-09	-	2D	609000000	609000000	+	1617	protein_coding	EamA domain	DUF6
TraesCS3B02G388600	188.504	237.845	257.776	64.3891	60.2526	42.5846	228.042	55.7421	2.037	4.49e-11	4.05e-09	-	3B	612000000	612000000	+	2624	protein_coding	P-loop containing nucleoside triphosphate hydrolase	ABC_tran
TraesCS7B02G216700	241.52	139.765	183.355	20.7355	38.0543	10.8727	188.213	23.2208	3.02763	4.5e-11	4.05e-09	-	7B	400000000	400000000	+	909	protein_coding	Protein of unknown function DUF1517	-
TraesCS4B02G093900	109.96	67.0218	66.8707	0	0	2.71816	81.2843	0.906055	6.34908	4.51e-11	4.06e-09	-	4B	96630424	96632018	+	1595	protein_coding	Serpin domain	Serpin
TraesCS1B02G326000	308.282	105.437	150.998	20.7355	12.6847	2.71816	188.239	12.0461	3.98449	4.53e-11	4.07e-09	-	1B	551000000	551000000	-	893	protein_coding	-	-
TraesCS4A02G333200	366.207	455.258	413.088	1313.97	1230.42	2341.24	411.518	1628.55	-1.98459	4.55e-11	4.08e-09	-	4A	617000000	617000000	-	824	protein_coding	Cupredoxin	Cu_bind_like
TraesCS6B02G132000	88.3611	53.9443	51.7709	0	0	0	64.6921	0	8.43659	4.55e-11	4.08e-09	-	6B	129000000	129000000	-	1225	protein_coding	-	-
TraesCS2D02G507000	418.242	1013.5	758.227	69.8458	63.4238	163.996	729.99	99.0885	2.87766	4.57e-11	4.09e-09	-	2D	601000000	601000000	-	2017	protein_coding	Sodium/calcium exchanger membrane region	Na_Ca_ex
TraesCS2B02G382200	146.287	36.7802	61.4779	0	0	0	81.5149	0	8.76901	4.76e-11	4.26e-09	-	2B	546000000	546000000	+	609	protein_coding	-	-
novel.12726	0	0	0	67.6631	41.2254	75.2025	0	61.3637	-8.45267	4.85e-11	4.33e-09	-	4B	23681123	23682426	-	1062	-	-	-
TraesCS2D02G200000	58.9074	71.1085	85.2062	0	4.22825	0	71.7407	1.40942	5.71957	4.92e-11	4.4e-09	-	2D	151000000	151000000	+	738	protein_coding	-	-
TraesCS5B02G053600	49.0895	81.7339	58.2422	0	0	0	63.0219	0	8.40151	4.94e-11	4.41e-09	-	5B	58756834	58757946	-	1113	protein_coding	Protein kinase-like domain	Pkinase
TraesCS3D02G308700	115.851	77.6472	91.6775	13.0961	11.6277	3.62422	95.0586	9.44933	3.35343	5.03e-11	4.48e-09	-	3D	423000000	423000000	+	1455	protein_coding	Signal recognition particle, SRP54 subunit, GTPase domain	-
TraesCS2B02G100000	123.706	67.8391	84.1276	9.82207	11.6277	10.8727	91.8907	10.7741	3.08981	5.06e-11	4.5e-09	-	2B	59224161	59224583	+	423	protein_coding	Mitochondrial inner membrane translocase subunit Tim17/Tim22/Tim23/peroxisomal protein PMP24	-
TraesCS5A02G090100	144.323	118.514	132.663	18.5528	32.7689	24.4635	131.833	25.2617	2.38222	5.09e-11	4.53e-09	-	5A	121000000	121000000	+	3687	protein_coding	DNA-binding pseudobarrel domain	B3
novel.20331	77.5614	53.9443	53.928	0	0	0	61.8112	0	8.37081	5.1e-11	4.53e-09	-	6D	458000000	458000000	+	2250	-	-	-
TraesCS2D02G560700	315.154	101.35	134.82	15.2788	21.1412	5.43633	183.775	13.9521	3.73146	5.13e-11	4.55e-09	-	2D	633000000	633000000	+	714	protein_coding	SKP1 component, dimerisation	Skp1
TraesCS2D02G488000	67.7435	67.0218	48.5352	0	0	0	61.1001	0	8.35611	5.2e-11	4.61e-09	-	2D	588000000	588000000	-	1200	protein_coding	-	-
TraesCS4B02G077600	780.523	501.029	601.836	134.235	124.733	209.299	627.796	156.089	2.00509	5.24e-11	4.64e-09	-	4B	74440926	74444020	+	3095	protein_coding	Peptidase S8/S53 domain	Peptidase_S8
TraesCS1B02G349700	107.015	67.8391	64.7136	0	3.17119	0	79.8559	1.05706	6.29282	5.29e-11	4.69e-09	-	1B	580000000	580000000	+	1367	protein_coding	-	-
TraesCS2D02G373900	0	4.08669	4.31424	64.3891	61.3096	58.8935	2.80031	61.5308	-4.44522	5.31e-11	4.69e-09	-	2D	477000000	477000000	+	2654	protein_coding	Oligopeptide transporter, OPT superfamily	OPT
TraesCS5B02G456600	67.7435	67.8391	71.1849	4.36536	0	0	68.9225	1.45512	5.65498	5.45e-11	4.81e-09	-	5B	632000000	632000000	-	1296	protein_coding	Domain of unknown function DUF1618	-
TraesCS5A02G370800	185.558	164.285	177.962	44.745	51.7961	45.3027	175.935	47.2813	1.89577	5.45e-11	4.81e-09	-	5A	570000000	570000000	-	3470	protein_coding	P-loop containing nucleoside triphosphate hydrolase	GTP_EFTU_D2
TraesCS1D02G393600	108.979	169.189	135.899	616.607	457.708	1109.01	138.022	727.775	-2.39782	5.47e-11	4.82e-09	-	1D	463000000	463000000	+	1677	protein_coding	Cytochrome b561/ferric reductase transmembrane	-
TraesCS2B02G237300	64.7981	88.2726	59.3208	236.821	266.38	344.301	70.7972	282.5	-1.99219	5.5e-11	4.85e-09	-	2B	238000000	238000000	-	1038	protein_coding	Myc-type, basic helix-loop-helix (bHLH) domain	HLH
TraesCS2B02G400100	485.004	270.539	355.925	92.764	91.9644	57.0814	370.489	80.6033	2.20326	5.56e-11	4.89e-09	-	2B	569000000	569000000	+	1766	protein_coding	-	-
TraesCS7A02G097100	640.127	769.116	691.357	1883.65	2228.29	3568.95	700.2	2560.3	-1.87049	5.58e-11	4.9e-09	-	7A	59417191	59418834	+	1056	protein_coding	GDSL lipase/esterase	Lipase_GDSL
novel.22466	6.87253	10.6254	2.15712	116.773	72.9373	69.7662	6.55168	86.4923	-3.68068	5.7e-11	5.01e-09	-	7B	284000000	284000000	+	680	-	-	-
TraesCS5A02G022400	112.906	36.7802	66.8707	0	0	0	72.1856	0	8.59303	5.72e-11	5.02e-09	-	5A	18394927	18396991	+	1158	protein_coding	Peptidase M48	Peptidase_M48
TraesCS7D02G539900	67.7435	52.3097	59.3208	0	0	0	59.7913	0	8.32232	5.73e-11	5.02e-09	-	7D	630000000	630000000	+	1465	protein_coding	F-box domain	DUF295
TraesCS2A02G156000	208.139	68.6564	94.9132	0	2.11413	0	123.903	0.704708	7.51228	5.75e-11	5.04e-09	-	2A	103000000	103000000	-	702	protein_coding	-	-
TraesCS5D02G498000	54.9802	53.127	73.342	0	0	0	60.4831	0	8.33803	5.77e-11	5.04e-09	-	5D	528000000	528000000	-	815	protein_coding	-	-
TraesCS7B02G231400	172.795	106.254	157.47	1.09134	15.8559	0.906055	145.506	5.95111	4.63063	5.77e-11	5.04e-09	-	7B	434000000	434000000	+	896	protein_coding	Tetratricopeptide-like helical domain	-
TraesCS3D02G326400	115.851	90.7246	91.6775	15.2788	9.51356	2.71816	99.4178	9.17017	3.46617	6.05e-11	5.29e-09	-	3D	439000000	439000000	-	1154	protein_coding	Transcription factor IIA, alpha/beta subunit	-
TraesCS1D02G189200	223.848	41.6843	173.648	0	1.05706	0	146.393	0.352354	8.65162	6.15e-11	5.37e-09	-	1D	262000000	262000000	+	2789	protein_coding	FAD/NAD(P)-binding domain	-
novel.6337	197.34	157.746	155.312	16.3701	13.7418	0	170.133	10.0373	4.10902	6.32e-11	5.51e-09	-	2D	601000000	601000000	+	2244	-	PF10712:NAD-specific glutamate dehydrogenase|PF00012:Hsp70 protein	HSP70
novel.15142	102.106	50.675	47.4566	0	0	0	66.7459	0	8.48161	6.34e-11	5.52e-09	-	5A	564000000	564000000	-	1881	-	-	-
novel.2653	0	0	0	80.7592	49.6819	48.0209	0	59.4873	-8.40499	6.38e-11	5.55e-09	-	1D	31330843	31331118	-	276	-	-	-
TraesCS2D02G504700	99.1607	63.7524	53.928	5.4567	2.11413	0	72.2804	2.52361	4.90541	6.41e-11	5.58e-09	-	2D	599000000	599000000	+	750	protein_coding	-	-
TraesCS3D02G268200	169.85	236.211	182.276	627.521	522.189	698.568	196.112	616.093	-1.64972	6.47e-11	5.62e-09	-	3D	372000000	372000000	-	2052	protein_coding	Aspartic peptidase domain	-
TraesCS2D02G522200	76.5796	41.6843	70.1064	0	0	0	62.7901	0	8.39126	6.51e-11	5.65e-09	-	2D	611000000	611000000	-	1013	protein_coding	Zinc finger, RING-type	-
novel.16097	61.8527	63.7524	89.5204	3.27402	6.34238	0	71.7085	3.20547	4.53173	6.53e-11	5.66e-09	-	5B	123000000	123000000	-	821	-	-	-
TraesCS7D02G332100	1185.02	591.753	690.278	48.019	160.673	35.3361	822.35	81.3429	3.33976	6.63e-11	5.74e-09	-	7D	424000000	424000000	+	887	protein_coding	Small GTPase superfamily, ARF/SAR type	Arf
TraesCS3A02G040600	106.033	89.9072	101.385	1.09134	0	0	99.1084	0.36378	8.08977	6.65e-11	5.76e-09	-	3A	21272673	21291640	+	705	protein_coding	Ubiquitin-related domain	ubiquitin
novel.21358	434.933	237.845	308.468	1018.22	1369.95	1160.66	327.082	1182.94	-1.85565	6.76e-11	5.85e-09	-	7A	659000000	659000000	+	2163	-	-	-
TraesCS5A02G306100	82.4703	80.9165	74.4206	327.402	244.181	507.39	79.2691	359.658	-2.18228	6.79e-11	5.87e-09	-	5A	514000000	514000000	+	1548	protein_coding	S-adenosyl-L-methionine-dependent methyltransferase	-
novel.2734	0	0	0	68.7545	41.2254	65.2359	0	58.4053	-8.38066	6.82e-11	5.89e-09	-	1D	104000000	104000000	-	1508	-	-	-
TraesCS4A02G094300	339.699	291.79	309.546	900.356	724.088	981.257	313.678	868.567	-1.47006	6.91e-11	5.95e-09	-	4A	102000000	102000000	-	1662	protein_coding	PPM-type phosphatase domain	PP2C
TraesCS7A02G487500	738.306	327.753	489.666	14.1874	76.1085	10.8727	518.575	33.7229	3.94685	6.93e-11	5.97e-09	-	7A	678000000	678000000	+	830	protein_coding	Ubiquitin-related domain	ubiquitin
TraesCS3D02G185500	28.4719	17.1641	24.8069	149.514	120.505	109.633	23.481	126.55	-2.43801	6.94e-11	5.97e-09	-	3D	171000000	171000000	-	2245	protein_coding	Zinc finger, Dof-type	zf-Dof
novel.6835	153.159	76.0125	70.1064	4.36536	12.6847	5.43633	99.7593	7.49548	3.74034	6.94e-11	5.97e-09	-	2D	459000000	459000000	-	2490	-	PF02365:No apical meristem (NAM) protein	NAM
TraesCS1D02G117700	104.07	56.3964	69.0278	2.18268	1.05706	0	76.498	1.07991	6.22603	7.11e-11	6.11e-09	-	1D	114000000	114000000	-	840	protein_coding	PB1 domain	-
TraesCS3A02G180600	64.7981	53.9443	64.7136	214.994	200.842	206.58	61.152	207.472	-1.7658	7.15e-11	6.13e-09	-	3A	208000000	208000000	-	2172	protein_coding	Zinc finger, Dof-type	zf-Dof
TraesCS2D02G467500	43.1987	65.3871	74.4206	0	0	0	61.0021	0	8.35182	7.18e-11	6.16e-09	-	2D	573000000	573000000	-	930	protein_coding	Pectinesterase inhibitor domain	-
TraesCS7D02G093200	1454.03	1597.9	1550.97	3731.29	4073.92	5891.17	1534.3	4565.46	-1.57326	7.19e-11	6.16e-09	-	7D	55428466	55430682	+	1603	protein_coding	GDSL lipase/esterase	Lipase_GDSL
TraesCS2B02G109300	102.106	61.3004	71.1849	4.36536	8.4565	0.906055	78.1971	4.57597	4.12821	7.29e-11	6.24e-09	-	2B	70795643	70797013	+	1197	protein_coding	Tetratricopeptide-like helical domain	-
TraesCS2D02G552100	0	0	0	57.8411	36.9972	97.8539	0	64.2307	-8.5199	7.32e-11	6.26e-09	-	2D	627000000	627000000	-	872	protein_coding	Barwin domain	-
novel.19958	71.6706	47.4056	59.3208	0	0	0	59.4657	0	8.3139	7.36e-11	6.28e-09	-	6D	16698542	16702654	+	3476	-	PF07727:Reverse transcriptase (RNA-dependent DNA polymerase)	RVT_2
TraesCS4D02G282800	127.633	126.688	150.998	8.73073	27.4836	7.24844	135.106	14.4876	3.23096	7.38e-11	6.29e-09	-	4D	454000000	454000000	-	1915	protein_coding	Domain of unknown function DUF1618	-
TraesCS2A02G087800	178.686	63.7524	99.2275	6.54805	8.4565	0	113.888	5.00152	4.54483	7.58e-11	6.46e-09	-	2A	41217926	41218774	+	849	protein_coding	TRAF-like	-
TraesCS1D02G414000	51.0531	53.9443	71.1849	0	0	0	58.7274	0	8.29583	7.72e-11	6.58e-09	-	1D	474000000	474000000	-	1340	protein_coding	-	-
TraesCS6B02G303200	88.3611	51.4923	61.4779	3.27402	4.22825	0	67.1104	2.50076	4.80248	7.82e-11	6.66e-09	-	6B	543000000	543000000	-	1247	protein_coding	F-box domain	-
TraesCS2B02G506800	81.4885	49.8576	50.6923	0	0	0	60.6795	0	8.34397	7.9e-11	6.71e-09	-	2B	704000000	704000000	+	1725	protein_coding	RNA recognition motif domain	RRM_1
novel.17075	59.8892	49.8576	63.635	0	0	0	57.7939	0	8.27271	8e-11	6.8e-09	-	5D	530000000	530000000	+	1188	-	-	-
TraesCS5D02G278900	120.76	59.6657	87.3633	1.09134	8.4565	8.15449	89.2631	5.90078	3.89722	8.24e-11	6.99e-09	-	5D	381000000	381000000	-	936	protein_coding	Tetrapyrrole biosynthesis, uroporphyrinogen III synthase	HEM4
TraesCS1D02G194500	138.432	78.4645	92.7561	1.09134	0	0	103.218	0.36378	8.14814	8.25e-11	7e-09	-	1D	272000000	272000000	+	798	protein_coding	P-loop containing nucleoside triphosphate hydrolase	AAA
TraesCS5A02G280600	65.7799	72.7431	76.5777	0	3.17119	0	71.7002	1.05706	6.13852	8.3e-11	7.03e-09	-	5A	490000000	490000000	-	833	protein_coding	-	-
TraesCS2D02G525700	102.106	98.898	88.4419	0	0	0.906055	96.482	0.302018	8.05233	8.35e-11	7.07e-09	-	2D	613000000	613000000	+	1338	protein_coding	-	-
TraesCS2A02G088600	1206.62	635.072	847.748	138.6	248.41	101.478	896.48	162.829	2.46213	8.57e-11	7.24e-09	-	2A	41992496	41994765	+	2057	protein_coding	Thiamin diphosphate-binding fold	TPP_enzyme_N
TraesCS7A02G496200	127.633	205.152	201.691	702.823	512.675	715.783	178.158	643.761	-1.85299	8.6e-11	7.26e-09	-	7A	686000000	686000000	+	1972	protein_coding	AMP-dependent synthetase/ligase	AMP-binding
TraesCS3A02G502900	754.996	505.933	558.694	133.144	167.016	67.9541	606.541	122.704	2.30818	8.65e-11	7.3e-09	-	3A	726000000	726000000	+	648	protein_coding	HSP20-like chaperone	-
TraesCS4A02G243700	43.1987	68.6564	65.7921	0	0	0	59.2158	0	8.30999	8.68e-11	7.32e-09	-	4A	555000000	555000000	+	897	protein_coding	Ribonuclease H-like domain	CAF1
TraesCS4A02G353900	75.5978	58.8484	44.2209	0	0	0	59.5557	0	8.31852	8.69e-11	7.32e-09	-	4A	629000000	629000000	-	1188	protein_coding	DnaJ domain	DnaJ
TraesCS3A02G107400	5.89074	4.08669	16.1784	126.596	64.4808	141.345	8.71861	110.807	-3.70251	8.7e-11	7.32e-09	-	3A	72293193	72298803	-	2039	protein_coding	NAC domain	NAM
TraesCS7D02G370200	89.3428	93.1766	105.699	1.09134	0	0	96.0728	0.36378	8.04502	8.87e-11	7.46e-09	-	7D	479000000	479000000	+	1557	protein_coding	Tetratricopeptide-like helical domain	TPR_1
novel.13662	69.7071	62.1177	93.8347	4.36536	8.4565	0.906055	75.2198	4.57597	4.07174	8.88e-11	7.46e-09	-	4D	499000000	499000000	+	1148	-	PF05739:SNARE domain	SNARE
TraesCS5D02G489000	448.678	655.505	616.936	1482.04	1847.74	1647.21	573.706	1659	-1.53161	9.07e-11	7.61e-09	-	5D	524000000	524000000	-	1020	protein_coding	Chalcone isomerase	-
TraesCS7A02G347600	63.8163	54.7617	51.7709	0	0	0	56.7829	0	8.24891	9.19e-11	7.71e-09	-	7A	510000000	510000000	-	795	protein_coding	Ribonuclease H-like domain	CAF1
TraesCS3D02G065700	311.227	255.827	238.362	63.2978	81.3938	41.6785	268.472	62.1234	2.1164	9.32e-11	7.81e-09	-	3D	28991394	28992136	+	743	protein_coding	-	-
TraesCS7A02G437700	1144.77	670.218	746.363	251.008	263.209	215.641	853.783	243.286	1.8116	9.38e-11	7.85e-09	-	7A	632000000	632000000	+	610	protein_coding	Cytochrome b5-like heme/steroid binding domain	-
TraesCS3A02G519200	115.851	79.2818	98.1489	16.3701	4.22825	10.8727	97.7606	10.4903	3.22164	9.39e-11	7.85e-09	-	3A	737000000	737000000	+	462	protein_coding	Ribosome-inactivating protein	-
novel.3081	127.633	77.6472	93.8347	0	0	0.906055	99.7048	0.302018	8.09807	9.61e-11	8.03e-09	-	1D	490000000	490000000	-	1018	-	-	-
TraesCS5D02G028000	79.525	40.8669	61.4779	0	0	0	60.6233	0	8.34105	9.65e-11	8.06e-09	-	5D	26785234	26787548	+	1494	protein_coding	Peptidase M48	Peptidase_M48
TraesCS2B02G102300	44.1805	63.7524	65.7921	0	0	0	57.9083	0	8.27727	9.73e-11	8.11e-09	-	2B	63249876	63250799	+	924	protein_coding	TRAF-like	-
TraesCS2D02G529000	123.706	157.746	187.669	31.6489	39.1113	25.3695	156.374	32.0432	2.29084	9.86e-11	8.21e-09	-	2D	617000000	617000000	-	1999	protein_coding	Transcription factor TGA like domain	bZIP_1
TraesCS2A02G345200	128.614	45.771	65.7921	1.09134	3.17119	0	80.0592	1.42084	5.8717	9.88e-11	8.23e-09	-	2A	583000000	583000000	-	1870	protein_coding	-	-
TraesCS5B02G464200	139.414	92.3593	159.627	13.0961	27.4836	14.4969	130.467	18.3589	2.83061	1e-10	8.36e-09	-	5B	639000000	639000000	+	1793	protein_coding	Domain of unknown function DUF1618	-
novel.21619	61.8527	58.8484	48.5352	0	0	0	56.4121	0	8.24031	1.01e-10	8.36e-09	-	7A	71628516	71632983	-	766	-	-	-
TraesCS2A02G294200	4.90895	21.2508	24.8069	172.432	116.277	341.582	16.9889	210.097	-3.62961	1.01e-10	8.38e-09	-	2A	505000000	505000000	-	1612	protein_coding	Metallo-dependent phosphatase-like	Metallophos
TraesCS2D02G135400	0.98179	1.63468	1.07856	109.134	25.3695	134.096	1.23168	89.5332	-6.15941	1.03e-10	8.5e-09	-	2D	79608998	79615088	+	1731	protein_coding	Thiolase-like	Ketoacyl-synt_C
TraesCS3A02G476400	62.8345	62.9351	45.2995	0	0	0	57.023	0	8.25656	1.03e-10	8.54e-09	-	3A	708000000	708000000	-	606	protein_coding	Cathepsin propeptide inhibitor domain (I29)	-
novel.7712	69.7071	51.4923	78.7348	3.27402	5.28531	0	66.6447	2.85311	4.59728	1.04e-10	8.64e-09	-	3A	16151157	16152563	-	989	-	-	-
novel.16167	159.05	73.5605	108.934	5.4567	17.9701	8.15449	113.848	10.5271	3.43704	1.06e-10	8.74e-09	-	5B	239000000	239000000	-	3209	-	-	-
TraesCS5B02G171000	199.303	120.149	120.799	18.5528	29.5978	10.8727	146.75	19.6744	2.90844	1.06e-10	8.75e-09	-	5B	316000000	316000000	+	734	protein_coding	Mitochondrial inner membrane translocase subunit Tim17/Tim22/Tim23/peroxisomal protein PMP24	-
TraesCS4A02G301800	168.868	95.6286	126.191	9.82207	12.6847	0	130.229	7.50227	4.14706	1.07e-10	8.81e-09	-	4A	599000000	599000000	+	1784	protein_coding	Domain of unknown function DUF1618	-
TraesCS1A02G115700	34.3626	20.4335	35.5925	181.163	128.962	146.781	30.1295	152.302	-2.34793	1.07e-10	8.85e-09	-	1A	120000000	120000000	+	1138	protein_coding	Glyoxalase/Bleomycin resistance protein/Dihydroxybiphenyl dioxygenase	Glyoxalase
novel.13299	77.5614	39.2323	63.635	0	0	0	60.1429	0	8.32929	1.09e-10	9.01e-09	-	4D	3392718	3394558	+	821	-	-	-
TraesCS4B02G220500	1330.33	492.855	748.52	183.345	163.845	158.56	857.233	168.583	2.34623	1.12e-10	9.21e-09	-	4B	464000000	464000000	+	3634	protein_coding	Glycoside hydrolase 35, catalytic domain	-
TraesCS1A02G385600	60.871	61.3004	56.0851	287.023	196.614	504.672	59.4188	329.436	-2.47149	1.12e-10	9.25e-09	-	1A	555000000	555000000	+	1823	protein_coding	Cytochrome b561/ferric reductase transmembrane	-
TraesCS6D02G112800	242.502	192.892	224.34	65.4805	67.652	52.5512	219.911	61.8945	1.83115	1.13e-10	9.32e-09	-	6D	79619811	79621052	-	1242	protein_coding	-	-
TraesCS2A02G308000	95.2336	98.0806	154.234	12.0047	11.6277	22.6514	115.849	15.4279	2.89245	1.14e-10	9.36e-09	-	2A	530000000	530000000	+	3204	protein_coding	T-complex 11	-
novel.9300	86.3975	56.3964	48.5352	2.18268	0	2.71816	63.7763	1.63362	5.25213	1.18e-10	9.67e-09	-	3B	186000000	186000000	-	1601	-	PF08646:Replication factor-A C terminal domain|PF16900:Replication protein A OB domain	-
novel.24969	106.033	41.6843	48.5352	0	0	0	65.4176	0	8.45196	1.18e-10	9.67e-09	-	Un	43661256	43662465	+	1210	-	-	-
TraesCS3A02G167000	73.6342	128.322	66.8707	341.59	373.143	395.04	89.609	369.924	-2.03902	1.19e-10	9.73e-09	-	3A	172000000	172000000	+	1718	protein_coding	Voltage-dependent anion channel	C4dic_mal_tran
TraesCS4D02G210900	375.044	474.056	393.674	1211.39	970.384	1363.61	414.258	1181.8	-1.51179	1.19e-10	9.75e-09	-	4D	363000000	363000000	+	1624	protein_coding	PPM-type phosphatase domain	PP2C
TraesCS7A02G488400	74.616	53.9443	44.2209	0	0	0	57.5938	0	8.26974	1.21e-10	9.88e-09	-	7A	679000000	679000000	-	468	protein_coding	Ubiquitin-related domain	ubiquitin
novel.24976	457.514	215.777	259.933	16.3701	48.6249	6.34238	311.075	23.7791	3.7172	1.21e-10	9.92e-09	-	Un	49628736	49630721	+	1986	-	PF13961:Domain of unknown function (DUF4219)|PF14223:gag-polypeptide of LTR copia-type	-
TraesCS2B02G527800	331.845	300.781	272.875	748.66	735.716	759.274	301.834	747.883	-1.30867	1.22e-10	9.93e-09	-	2B	722000000	722000000	-	1455	protein_coding	Amino acid transporter, transmembrane domain	Aa_trans
TraesCS6A02G112800	1675.91	1914.21	1711.67	4592.36	4593.99	3685.83	1767.27	4290.73	-1.27945	1.24e-10	1.01e-08	-	6A	82952331	82961325	+	3584	protein_coding	Ribosomal protein S5 domain 2-type fold	GHMP_kinases
TraesCS2B02G145600	106.033	178.997	177.962	33.8316	24.3124	28.9937	154.331	29.0459	2.41087	1.26e-10	1.03e-08	-	2B	111000000	111000000	+	1342	protein_coding	-	-
TraesCS5D02G171300	76.5796	62.9351	74.4206	6.54805	10.5706	4.53027	71.3118	7.21631	3.31819	1.26e-10	1.03e-08	-	5D	268000000	268000000	+	1556	protein_coding	Protein kinase-like domain	Pkinase
TraesCS4A02G363100	225.812	118.514	128.349	5.4567	20.0842	23.5574	157.558	16.3661	3.25438	1.27e-10	1.03e-08	-	4A	637000000	637000000	-	7409	protein_coding	Acetyl-CoA carboxylase, central domain	CPSase_L_chain
TraesCS4A02G045600	186.54	93.9939	127.27	20.7355	16.913	5.43633	135.935	14.3616	3.25894	1.27e-10	1.03e-08	-	4A	37773176	37775919	-	1438	protein_coding	DHBP synthase RibB-like alpha/beta domain	Sua5_yciO_yrdC
TraesCS5B02G258800	96.2154	53.127	76.5777	0	3.17119	0	75.3067	1.05706	6.2062	1.28e-10	1.04e-08	-	5B	441000000	441000000	-	276	protein_coding	-	-
TraesCS5B02G287200	62.8345	53.9443	48.5352	0	0	0	55.1047	0	8.20588	1.28e-10	1.04e-08	-	5B	473000000	473000000	-	810	protein_coding	Protein of unknown function DUF3615	-
TraesCS1D02G294200	68.7253	44.9536	55.0065	0	0	0	56.2285	0	8.23323	1.3e-10	1.05e-08	-	1D	393000000	393000000	-	1209	protein_coding	F-box domain	DUF295
novel.22132	105.052	60.483	62.5564	0	0	2.71816	76.0303	0.906055	6.25387	1.31e-10	1.06e-08	-	7A	684000000	684000000	-	1745	-	-	-
TraesCS1B02G180800	59.8892	45.771	60.3993	0	0	0	55.3531	0	8.21023	1.31e-10	1.06e-08	-	1B	327000000	327000000	+	1256	protein_coding	BRO1 domain	-
novel.6289	91.3064	86.6379	97.0703	0	1.05706	0	91.6715	0.352354	7.97734	1.32e-10	1.06e-08	-	2D	549000000	549000000	+	1544	-	PF00179:Ubiquitin-conjugating enzyme	UQ_con
TraesCS2D02G481100	66.7617	49.0403	50.6923	0	0	0	55.4981	0	8.21526	1.32e-10	1.06e-08	-	2D	584000000	584000000	+	2175	protein_coding	SDA1 domain	-
TraesCS2D02G494900	112.906	178.18	172.57	25.1008	3.17119	6.34238	154.552	11.5381	3.75976	1.32e-10	1.06e-08	-	2D	592000000	592000000	-	6413	protein_coding	Mediator complex, subunit Med13	-
TraesCS2B02G049700	47.1259	43.3189	26.964	176.797	152.217	219.265	39.1363	182.76	-2.21842	1.34e-10	1.08e-08	-	2B	24684701	24687308	+	1422	protein_coding	Major facilitator superfamily domain	-
novel.16979	38.2898	66.2044	70.1064	0	0	0	58.2002	0	8.28449	1.35e-10	1.09e-08	-	5D	448000000	448000000	+	1714	-	-	-
novel.9857	69.7071	44.1363	55.0065	0	0	0	56.2833	0	8.23455	1.36e-10	1.09e-08	-	3B	826000000	826000000	-	1898	-	PF00076:RNA recognition motif. (a.k.a. RRM, RBD, or RNP domain)	RRM_1
TraesCS7D02G434900	112.906	56.3964	65.7921	0	0	2.71816	78.3648	0.906055	6.29833	1.37e-10	1.1e-08	-	7D	554000000	554000000	-	874	protein_coding	-	-
TraesCS3B02G193100	85.4157	42.5016	50.6923	0	0	0	59.5365	0	8.31587	1.37e-10	1.1e-08	-	3B	207000000	207000000	+	976	protein_coding	-	-
TraesCS2D02G492400	224.83	183.901	226.498	39.2883	63.4238	29.8998	211.743	44.2039	2.26434	1.39e-10	1.11e-08	-	2D	590000000	590000000	+	2325	protein_coding	-	-
TraesCS5A02G320700	50.0713	19.6161	26.964	194.259	170.187	181.211	32.2171	181.886	-2.50335	1.41e-10	1.13e-08	-	5A	534000000	534000000	-	1366	protein_coding	Glycoside hydrolase family 17	Glyco_hydro_17
TraesCS7A02G526800	1.96358	3.26935	4.31424	86.2159	40.1684	60.7056	3.18239	62.3633	-4.30036	1.41e-10	1.13e-08	-	7A	708000000	708000000	+	904	protein_coding	Dirigent protein	-
novel.20381	78.5432	71.9258	81.9705	9.82207	12.6847	9.9666	77.4798	10.8245	2.84074	1.42e-10	1.14e-08	-	6D	7557286	7559270	-	1889	-	-	-
TraesCS2B02G009400	86.3975	52.3097	50.6923	3.27402	1.05706	4.53027	63.1332	2.95379	4.39162	1.42e-10	1.14e-08	-	2B	5430438	5430752	-	315	protein_coding	-	-
TraesCS6B02G217000	25.5265	18.7988	14.0213	93.8553	115.22	125.035	19.4489	111.37	-2.51503	1.52e-10	1.22e-08	-	6B	298000000	298000000	-	1069	protein_coding	Protein of unknown function DUF3511	-
TraesCS5A02G287600	69.7071	40.0496	59.3208	0	0	0	56.3591	0	8.23575	1.6e-10	1.27e-08	-	5A	495000000	495000000	-	821	protein_coding	Protein of unknown function DUF3615	-
TraesCS2A02G175400	250.356	204.335	237.283	596.963	755.8	588.029	230.658	646.931	-1.48876	1.6e-10	1.28e-08	-	2A	134000000	134000000	-	1222	protein_coding	Glucosamine/galactosamine-6-phosphate isomerase	-
TraesCS5B02G521700	63.8163	41.6843	60.3993	0	0	0	55.3	0	8.2084	1.6e-10	1.28e-08	-	5B	684000000	684000000	+	1450	protein_coding	Peptidase M48	Peptidase_M48
TraesCS5D02G198700	1418.69	351.456	610.465	68.7545	59.1955	135.002	793.535	87.6507	3.17554	1.61e-10	1.29e-08	-	5D	302000000	302000000	-	2362	protein_coding	FAD/NAD(P)-binding domain	-
TraesCS1D02G416500	53.9984	51.4923	53.928	0	0	0	53.1396	0	8.15279	1.64e-10	1.31e-08	-	1D	475000000	475000000	-	1384	protein_coding	F-box domain	-
TraesCS2D02G506400	45.1623	94.8113	66.8707	5.4567	3.17119	5.43633	68.9481	4.68807	3.87567	1.64e-10	1.31e-08	-	2D	600000000	600000000	+	2928	protein_coding	CRAL-TRIO lipid binding domain	CRAL_TRIO_N
novel.25060	12.7633	0	3.23568	104.769	116.277	107.82	5.33298	109.622	-4.39138	1.64e-10	1.31e-08	-	Un	122000000	122000000	+	1375	-	-	-
novel.6428	39.2716	49.0403	48.5352	259.739	176.53	160.372	45.6157	198.88	-2.12214	1.66e-10	1.32e-08	-	2D	651000000	651000000	+	1115	-	-	-
TraesCS4D02G100000	37.308	58.031	79.8134	0	0	0	58.3841	0	8.28756	1.66e-10	1.32e-08	-	4D	77120156	77121980	+	1700	protein_coding	Histone deacetylase domain	Hist_deacetyl
TraesCS5B02G145900	186.54	366.168	266.404	1420.93	838.251	2127.42	273.037	1462.2	-2.42021	1.68e-10	1.33e-08	-	5B	273000000	273000000	-	1034	protein_coding	Bifunctional inhibitor/plant lipid transfer protein/seed storage helical domain	-
novel.6903	94.2518	73.5605	99.2275	0	10.5706	1.81211	89.0132	4.12758	4.44378	1.68e-10	1.33e-08	-	2D	551000000	551000000	-	1843	-	-	-
TraesCS7B02G326900	3634.59	2792.03	2911.03	1327.07	1123.66	1257.6	3112.55	1236.11	1.33223	1.7e-10	1.35e-08	-	7B	581000000	581000000	-	1584	protein_coding	Concanavalin A-like lectin/glucanase domain	-
TraesCS1D02G411800	56.9438	51.4923	50.6923	0	0	0	53.0428	0	8.15046	1.71e-10	1.35e-08	-	1D	473000000	473000000	+	729	protein_coding	-	-
novel.5074	58.9074	52.3097	48.5352	0	0	0	53.2507	0	8.1564	1.71e-10	1.35e-08	-	2B	776000000	776000000	+	1312	-	-	-
TraesCS2A02G324800	655.836	259.096	348.375	79.6679	38.0543	76.1086	421.102	64.6102	2.70285	1.71e-10	1.35e-08	-	2A	555000000	555000000	-	2178	protein_coding	Glycoside hydrolase superfamily	-
TraesCS2B02G506200	94.2518	42.5016	92.7561	1.09134	0	1.81211	76.5032	0.967817	6.24796	1.72e-10	1.36e-08	-	2B	701000000	701000000	-	273	protein_coding	-	-
novel.3117	143.341	64.5697	91.6775	1.09134	0	0	99.8629	0.36378	8.1	1.73e-10	1.36e-08	-	2A	10387658	10390703	+	3046	-	PF07727:Reverse transcriptase (RNA-dependent DNA polymerase)	RVT_2
TraesCS4D02G133700	343.626	350.638	345.139	778.126	797.025	864.376	346.468	813.176	-1.23098	1.78e-10	1.4e-08	-	4D	120000000	120000000	-	1373	protein_coding	SGNH hydrolase-type esterase domain	-
TraesCS4B02G274700	16.6904	62.1177	48.5352	251.008	263.209	484.739	42.4478	332.985	-2.96811	1.79e-10	1.4e-08	-	4B	553000000	553000000	+	1440	protein_coding	FAE1/Type III polyketide synthase-like protein	-
TraesCS2D02G161800	97.1972	53.127	57.1636	0	5.28531	0.906055	69.1626	2.06379	5.0854	1.81e-10	1.42e-08	-	2D	107000000	107000000	-	702	protein_coding	-	-
TraesCS2B02G497800	0	0	0	74.2112	27.4836	79.7328	0	60.4759	-8.43163	1.84e-10	1.44e-08	-	2B	694000000	694000000	-	947	protein_coding	CRIB domain	PBD
novel.24441	31.4173	23.7028	16.1784	142.966	103.592	196.614	23.7662	147.724	-2.63329	1.86e-10	1.46e-08	-	7D	105000000	105000000	-	599	-	-	-
TraesCS4B02G143200	28.4719	157.746	145.606	0	5.28531	3.62422	110.608	2.96984	5.20301	1.93e-10	1.51e-08	-	4B	189000000	189000000	-	976	protein_coding	Thaumatin	Thaumatin
TraesCS1A02G423500	61.8527	106.254	86.2848	0	2.11413	9.06054	84.7972	3.72489	4.44464	1.94e-10	1.52e-08	-	1A	579000000	579000000	-	336	protein_coding	-	-
TraesCS3B02G483100	96.2154	52.3097	71.1849	0	0	2.71816	73.2367	0.906055	6.1989	1.94e-10	1.52e-08	-	3B	730000000	730000000	-	1434	protein_coding	F-box domain	-
novel.10645	0	0	0	57.8411	46.5108	47.1148	0	50.4889	-8.16931	1.95e-10	1.52e-08	-	3D	261000000	261000000	-	786	-	-	-
TraesCS5D02G329800	54.9802	44.1363	60.3993	0	0	0	53.1719	0	8.15204	1.96e-10	1.53e-08	-	5D	422000000	422000000	+	1051	protein_coding	Cyclin-like	Cyclin_C
novel.6356	63.8163	35.1456	73.342	0	0	0	57.4346	0	8.26183	1.98e-10	1.55e-08	-	2D	616000000	616000000	+	852	-	-	-
TraesCS3A02G002800	114.869	70.2911	89.5204	1.09134	0	0	91.5603	0.36378	7.97487	2.01e-10	1.57e-08	-	3A	1618081	1619002	+	721	protein_coding	Paired amphipathic helix	PAH
novel.13685	44.1805	79.2818	45.2995	0	0	0	56.254	0	8.23867	2.03e-10	1.58e-08	-	4D	3717867	3719060	-	1194	-	-	-
TraesCS5D02G042200	109.96	103.802	127.27	8.73073	15.8559	0.906055	113.677	8.49757	3.76741	2.03e-10	1.58e-08	-	5D	42055158	42058105	-	1823	protein_coding	Ureide permease	-
novel.17606	81.4885	42.5016	46.3781	0	0	0	56.7894	0	8.24803	2.07e-10	1.61e-08	-	6A	7367115	7368877	+	777	-	-	-
TraesCS2D02G093600	655.836	234.576	350.532	49.1103	30.6548	82.451	413.648	54.072	2.93044	2.08e-10	1.62e-08	-	2D	45506198	45508360	-	695	protein_coding	-	-
TraesCS1D02G059300	6.87253	11.4427	16.1784	98.2207	66.5949	126.848	11.4979	97.2211	-3.08931	2.09e-10	1.62e-08	-	1D	39648748	39653427	+	4580	protein_coding	-	-
novel.2745	27.4901	46.5883	44.2209	296.845	169.13	167.62	39.4331	211.198	-2.41798	2.09e-10	1.62e-08	-	1D	111000000	111000000	-	2028	-	-	-
TraesCS5B02G472100	137.451	70.2911	78.7348	0	1.05706	0	95.4922	0.352354	8.03607	2.21e-10	1.71e-08	-	5B	646000000	646000000	-	1516	protein_coding	SKP1/BTB/POZ domain	BTB
novel.11482	137.451	20.4335	77.6563	0	0	0	78.5134	0	8.71424	2.23e-10	1.73e-08	-	4A	695000000	695000000	+	239	-	-	-
TraesCS1A02G406200	338.717	271.356	265.326	801.044	698.718	864.376	291.8	788.046	-1.43367	2.23e-10	1.73e-08	-	1A	569000000	569000000	-	2876	protein_coding	FAE1/Type III polyketide synthase-like protein	-
TraesCS7B02G098000	87.3793	49.8576	131.584	0	7.39944	5.43633	89.6071	4.27859	4.36749	2.28e-10	1.76e-08	-	7B	113000000	113000000	-	2406	protein_coding	Tetratricopeptide-like helical domain	-
novel.6844	65.7799	53.127	40.9853	0	0	0	53.2974	0	8.15835	2.31e-10	1.79e-08	-	2D	469000000	469000000	-	1062	-	-	-
novel.15795	46.1441	44.9536	70.1064	0	0	0	53.7347	0	8.16673	2.32e-10	1.79e-08	-	5B	547000000	547000000	+	2050	-	-	-
novel.3846	80.5067	58.8484	57.1636	7.63938	6.34238	4.53027	65.5063	6.17068	3.42154	2.33e-10	1.8e-08	-	2A	49068886	49071506	-	2427	-	-	-
TraesCS1B02G450200	78.5432	44.9536	43.1424	0	0	0	55.5464	0	8.21662	2.35e-10	1.81e-08	-	1B	668000000	668000000	+	628	protein_coding	-	-
TraesCS2D02G252400	289.628	344.917	374.26	961.471	821.338	1231.33	336.268	1004.71	-1.57969	2.36e-10	1.82e-08	-	2D	303000000	303000000	-	2186	protein_coding	Major facilitator, sugar transporter-like	Sugar_tr
TraesCS2D02G507600	120.76	90.7246	101.385	16.3701	6.34238	19.0271	104.29	13.9132	2.89571	2.39e-10	1.84e-08	-	2D	601000000	601000000	+	1207	protein_coding	Peptidyl-tRNA hydrolase, PTH2	PTH2
TraesCS5D02G436400	381.916	176.545	309.546	57.8411	57.0814	26.2756	289.336	47.066	2.62476	2.45e-10	1.88e-08	-	5D	491000000	491000000	+	537	protein_coding	Zinc finger, AN1-type	zf-AN1
TraesCS2D02G599900	225.812	512.471	373.182	81.8506	84.565	76.1086	370.488	80.8414	2.19786	2.45e-10	1.88e-08	-	2D	651000000	651000000	+	1337	protein_coding	CBS domain	-
TraesCS5A02G307800	63.8163	49.8576	99.2275	0	0	4.53027	70.9672	1.51009	5.43399	2.49e-10	1.91e-08	-	5A	520000000	520000000	-	1763	protein_coding	F-box domain	-
TraesCS7D02G190400	176.722	203.517	165.02	482.373	478.849	631.52	181.753	530.914	-1.5455	2.52e-10	1.93e-08	-	7D	146000000	146000000	+	836	protein_coding	Domain of unknown function DUF588	-
TraesCS2A02G522300	577.292	250.923	292.29	39.2883	69.7661	16.309	373.502	41.7878	3.1652	2.53e-10	1.94e-08	-	2A	745000000	745000000	-	531	protein_coding	SKP1 component, dimerisation	Skp1
novel.5103	79.525	35.9629	53.928	0	0	0	56.4719	0	8.2388	2.53e-10	1.94e-08	-	2B	797000000	797000000	+	1553	-	-	-
TraesCS5D02G206900	73.6342	34.3282	60.3993	0	0	0	56.1206	0	8.22917	2.55e-10	1.95e-08	-	5D	313000000	313000000	+	1348	protein_coding	Domain unknown function DUF295	DUF295
TraesCS7B02G073900	65.7799	54.7617	46.3781	251.008	170.187	234.668	55.6399	218.621	-1.973	2.56e-10	1.96e-08	-	7B	83902977	83905797	-	1680	protein_coding	EamA domain	DUF6
TraesCS7A02G140000	86.3975	91.5419	77.6563	1.09134	0	0	85.1986	0.36378	7.87331	2.61e-10	1.99e-08	-	7A	91685038	91686431	+	1394	protein_coding	F-box domain	F-box
TraesCS5A02G200500	185.558	339.195	259.933	64.3891	67.652	48.0209	261.562	60.0207	2.12784	2.62e-10	2e-08	-	5A	407000000	407000000	-	1932	protein_coding	Cyclin-like	Cyclin_C
novel.627	0	0	0	154.97	72.9373	16.309	0	81.4056	-8.85707	2.69e-10	2.05e-08	-	1A	35130981	35132569	-	1416	-	PF13976:GAG-pre-integrase domain|PF14223:gag-polypeptide of LTR copia-type	-
TraesCS5B02G524400	127.633	62.1177	92.7561	14.1874	10.5706	9.06054	94.1688	11.2729	3.0682	2.69e-10	2.05e-08	-	5B	685000000	685000000	+	3243	protein_coding	P-loop containing nucleoside triphosphate hydrolase	DUF295
novel.2605	139.414	58.8484	110.013	7.63938	14.7989	4.53027	102.758	8.98951	3.5269	2.69e-10	2.05e-08	-	1D	492000000	492000000	+	823	-	-	-
TraesCS6D02G238500	15.7086	36.7802	32.3568	182.254	128.962	163.996	28.2819	158.404	-2.48056	2.69e-10	2.05e-08	-	6D	339000000	339000000	+	2659	protein_coding	Major facilitator superfamily domain	MFS_1
TraesCS3B02G296800	69.7071	60.483	61.4779	3.27402	7.39944	7.24844	63.8893	5.97397	3.4052	2.75e-10	2.09e-08	-	3B	476000000	476000000	-	448	protein_coding	-	-
TraesCS4A02G119000	954.299	297.511	416.324	73.1198	58.1384	106.008	556.045	79.0889	2.81111	2.8e-10	2.12e-08	-	4A	147000000	147000000	-	3160	protein_coding	Endosulphine	-
novel.24468	55.962	36.7802	69.0278	0	0	0	53.9233	0	8.17097	2.8e-10	2.12e-08	-	7D	153000000	153000000	-	1813	-	PF00646:F-box domain	F-box
TraesCS1B02G428000	59.8892	67.0218	72.2635	212.811	199.785	253.695	66.3915	222.097	-1.74392	2.86e-10	2.17e-08	-	1B	653000000	653000000	+	1734	protein_coding	Cytochrome b561/ferric reductase transmembrane	Cytochrom_B561
novel.3762	145.305	37.5976	78.7348	4.36536	5.28531	0.906055	87.2124	3.51891	4.66223	2.87e-10	2.17e-08	-	2A	771000000	771000000	+	1181	-	PF12274:Protein of unknown function (DUF3615)	-
novel.17405	226.793	152.842	134.82	24.0095	43.3396	29.8998	171.485	32.4163	2.40379	2.88e-10	2.18e-08	-	5D	422000000	422000000	-	1298	-	PF01008:Initiation factor 2 subunit family	-
novel.17097	890.483	581.945	603.993	84.0332	163.845	37.1482	692.14	95.0087	2.86779	2.91e-10	2.2e-08	-	5D	553000000	553000000	+	659	-	-	-
TraesCS2D02G561900	33.3809	44.9536	25.8854	209.537	173.358	130.472	34.74	171.123	-2.28937	2.94e-10	2.22e-08	-	2D	634000000	634000000	-	3102	protein_coding	WD40-repeat-containing domain	WD40
TraesCS7D02G331400	102.106	65.3871	89.5204	2.18268	0	0	85.6712	0.727561	6.97812	2.98e-10	2.25e-08	-	7D	423000000	423000000	+	792	protein_coding	Ribonuclease H-like domain	CAF1
TraesCS2D02G258300	72.6524	64.5697	83.0491	4.36536	5.28531	11.7787	73.4237	7.14313	3.3319	3.03e-10	2.29e-08	-	2D	314000000	314000000	-	1452	protein_coding	DNA-binding pseudobarrel domain	-
TraesCS6B02G051800	176.722	108.706	157.47	29.4662	6.34238	15.4029	147.633	17.0705	3.1168	3.04e-10	2.29e-08	-	6B	30965469	30968216	+	2005	protein_coding	Phospholipid/glycerol acyltransferase	Acyltransferase
novel.18540	79.525	50.675	75.4992	0	0	2.71816	68.5664	0.906055	6.10262	3.06e-10	2.3e-08	-	6A	615000000	615000000	-	1358	-	-	-
TraesCS2A02G076100	105.052	273.808	177.962	895.991	732.544	1527.61	185.607	1052.05	-2.50133	3.09e-10	2.33e-08	-	2A	34089824	34093354	-	1658	protein_coding	Peptidase M20	M20_dimer
novel.20189	60.871	47.4056	44.2209	0	0	0	50.8325	0	8.08914	3.1e-10	2.33e-08	-	6D	292000000	292000000	+	495	-	-	-
TraesCS1B02G145300	16.6904	8.17339	12.9427	92.764	77.1656	86.9812	12.6022	85.6369	-2.77873	3.16e-10	2.37e-08	-	1B	199000000	199000000	-	1852	protein_coding	GDSL lipase/esterase	Lipase_GDSL
TraesCS5D02G353400	206.176	131.591	141.291	21.8268	40.1684	18.1211	159.686	26.7054	2.58522	3.2e-10	2.4e-08	-	5D	436000000	436000000	+	3360	protein_coding	-	-
TraesCS2D02G481000	247.411	319.579	339.746	56.7497	23.2554	75.2025	302.245	51.7359	2.54161	3.27e-10	2.45e-08	-	2D	584000000	584000000	-	2405	protein_coding	Glycosyltransferase 61	-
TraesCS3B02G054300	120.76	130.774	143.448	340.498	356.23	393.228	131.661	363.319	-1.46578	3.36e-10	2.52e-08	-	3B	28081085	28082599	-	1416	protein_coding	TRAF-like	-
TraesCS4A02G437800	0.98179	0.817339	0	76.3939	54.9673	137.72	0.599709	89.6938	-7.16072	3.39e-10	2.54e-08	-	4A	707000000	707000000	-	1447	protein_coding	Alpha/Beta hydrolase fold	Abhydrolase_3
TraesCS5D02G313100	23.563	25.3375	37.7496	115.682	137.418	179.399	28.8833	144.166	-2.32849	3.42e-10	2.56e-08	-	5D	409000000	409000000	+	1020	protein_coding	S-adenosyl-L-methionine-dependent methyltransferase	-
TraesCS7A02G192800	101.124	26.9722	60.3993	0	0	0	62.8319	0	8.39247	3.44e-10	2.57e-08	-	7A	151000000	151000000	-	1569	protein_coding	F-box domain	-
TraesCS2B02G215400	270.974	161.833	181.198	20.7355	51.7961	32.618	204.668	35.0498	2.54497	3.52e-10	2.63e-08	-	2B	201000000	201000000	-	744	protein_coding	Bifunctional inhibitor/plant lipid transfer protein/seed storage helical domain	-
novel.19353	88.3611	89.0899	101.385	2.18268	8.4565	15.4029	92.9452	8.6807	3.39034	3.53e-10	2.63e-08	-	6B	88571867	88572850	-	984	-	-	-
TraesCS5B02G461500	100.142	96.4459	79.8134	392.883	286.464	733.904	92.134	471.084	-2.35411	3.54e-10	2.64e-08	-	5B	637000000	637000000	+	1065	protein_coding	Bifunctional inhibitor/plant lipid transfer protein/seed storage helical domain	-
novel.6325	32.3991	59.6657	71.1849	0	0	0	54.4166	0	8.18687	3.54e-10	2.64e-08	-	2D	588000000	588000000	+	2007	-	-	-
TraesCS7D02G144500	95.2336	53.9443	47.4566	5.4567	3.17119	4.53027	65.5448	4.38605	3.9021	3.58e-10	2.67e-08	-	7D	92271745	92274354	-	1298	protein_coding	Protein of unknown function DUF3615	-
TraesCS1D02G422500	58.9074	46.5883	44.2209	0	0	0	49.9055	0	8.06252	3.58e-10	2.67e-08	-	1D	478000000	478000000	+	1394	protein_coding	-	-
TraesCS1D02G206100	54.9802	41.6843	52.8494	0	0	0	49.838	0	8.05898	3.61e-10	2.68e-08	-	1D	292000000	292000000	-	468	protein_coding	Ubiquitin-related domain	ubiquitin
TraesCS2D02G490000	713.761	407.852	447.602	98.2207	158.559	131.378	523.072	129.386	2.01453	3.62e-10	2.68e-08	-	2D	589000000	589000000	-	1977	protein_coding	Alpha/Beta hydrolase fold	Peptidase_S10
novel.20785	110.942	37.5976	38.8281	0	0	0	62.456	0	8.3854	3.64e-10	2.7e-08	-	7A	2816222	2817962	+	1050	-	-	-
TraesCS2D02G196300	872.811	739.691	817.548	232.456	267.437	123.223	810.017	207.705	1.96538	3.65e-10	2.71e-08	-	2D	143000000	143000000	-	513	protein_coding	Bifunctional inhibitor/plant lipid transfer protein/seed storage helical domain	-
novel.2151	55.962	39.2323	56.0851	0	0	0	50.4265	0	8.0753	3.67e-10	2.72e-08	-	1D	9791264	9794908	+	1631	-	-	-
TraesCS3B02G111800	116.833	23.7028	62.5564	0	0	0	67.6974	0	8.50029	3.68e-10	2.73e-08	-	3B	77877311	77878241	-	712	protein_coding	-	-
TraesCS3D02G477400	62.8345	62.9351	59.3208	1.09134	2.11413	0	61.6968	1.06849	5.92053	3.69e-10	2.73e-08	-	3D	577000000	577000000	-	1417	protein_coding	F-box domain	-
TraesCS5A02G021500	41.2352	48.223	61.4779	0	0	0	50.312	0	8.07293	3.73e-10	2.76e-08	-	5A	17570415	17571596	+	1182	protein_coding	Protein of unknown function DUF1677, Oryza sativa	-
TraesCS2D02G499700	87.3793	73.5605	85.2062	0	0	0.906055	82.0486	0.302018	7.81706	3.74e-10	2.76e-08	-	2D	595000000	595000000	-	1345	protein_coding	Protein of unknown function DUF1365	-
TraesCS2A02G309500	236.611	338.378	325.725	76.3939	51.7961	94.2297	300.238	74.1399	2.01481	3.75e-10	2.76e-08	-	2A	533000000	533000000	+	1167	protein_coding	Domain of unknown function DUF1771	Smr
novel.2388	241.52	199.431	208.162	43.6536	66.5949	65.2359	216.371	58.4948	1.88378	3.75e-10	2.77e-08	-	1D	250000000	250000000	+	2402	-	-	-
TraesCS4D02G027400	285.701	241.932	304.154	100.403	79.2797	84.2631	277.262	87.982	1.65596	3.77e-10	2.78e-08	-	4D	12298685	12303345	-	1402	protein_coding	Ribosome-inactivating protein	-
TraesCS5B02G422800	112.906	79.2818	101.385	10.9134	21.1412	11.7787	97.8574	14.6111	2.74631	3.8e-10	2.8e-08	-	5B	599000000	599000000	-	2438	protein_coding	P-loop containing nucleoside triphosphate hydrolase	AAA
TraesCS2D02G084100	244.466	87.4552	100.306	4.36536	17.9701	2.71816	144.076	8.3512	4.12218	3.89e-10	2.86e-08	-	2D	36488875	36489497	-	623	protein_coding	Mitochondrial inner membrane translocase subunit Tim17/Tim22/Tim23/peroxisomal protein PMP24	-
novel.6961	74.616	35.1456	50.6923	0	0	0	53.4846	0	8.16046	3.89e-10	2.86e-08	-	2D	608000000	608000000	-	1159	-	PF00071:Ras family	Ras
TraesCS2D02G141600	162.977	120.966	147.763	34.9229	36.9972	33.524	143.902	35.148	2.03316	3.97e-10	2.92e-08	-	2D	83188560	83189492	+	933	protein_coding	-	-
TraesCS6A02G299800	137.451	64.5697	72.2635	1.09134	0	0	91.4279	0.36378	7.97332	4.03e-10	2.96e-08	-	6A	533000000	533000000	+	1594	protein_coding	-	-
TraesCS3D02G471300	62.8345	46.5883	40.9853	0	0	0	50.136	0	8.06944	4.05e-10	2.97e-08	-	3D	574000000	574000000	+	1479	protein_coding	F-box domain	-
TraesCS5D02G285700	0	12.2601	12.9427	106.951	123.676	127.754	8.40093	119.46	-3.82493	4.07e-10	2.98e-08	-	5D	386000000	386000000	-	1515	protein_coding	DOMON domain	Cytochrom_B561
novel.2072	113.888	35.9629	38.8281	0	0	0	62.8929	0	8.39538	4.08e-10	2.98e-08	-	1B	666000000	666000000	-	2189	-	-	-
novel.21451	68.7253	37.5976	48.5352	0	0	0	51.6193	0	8.10959	4.08e-10	2.98e-08	-	7A	706000000	706000000	+	723	-	-	-
TraesCS7D02G337000	61.8527	44.1363	71.1849	2.18268	2.11413	0	59.058	1.43227	5.43292	4.14e-10	3.02e-08	-	7D	430000000	430000000	-	591	protein_coding	Transcription factor, MADS-box	SRF-TF
TraesCS2D02G497800	587.11	360.446	429.267	8.73073	14.7989	76.1086	458.941	33.2127	3.77696	4.17e-10	3.04e-08	-	2D	594000000	594000000	+	1623	protein_coding	-	-
TraesCS5A02G007800	123.706	181.449	154.234	429.988	445.023	463.9	153.13	446.304	-1.54139	4.18e-10	3.05e-08	-	5A	4847805	4852706	-	2642	protein_coding	POX domain	Coprinus_mating
TraesCS2B02G153000	276.865	115.245	173.648	20.7355	28.5407	5.43633	188.586	18.2375	3.38214	4.18e-10	3.05e-08	-	2B	121000000	121000000	-	480	protein_coding	Zinc finger, AN1-type	zf-AN1
TraesCS2D02G490300	49.0895	61.3004	59.3208	2.18268	2.11413	0	56.5702	1.43227	5.37505	4.18e-10	3.05e-08	-	2D	589000000	589000000	+	1996	protein_coding	-	-
TraesCS2A02G361400	51.0531	42.5016	52.8494	0	0	0	48.8014	0	8.02881	4.19e-10	3.05e-08	-	2A	605000000	605000000	+	1414	protein_coding	Pectin lyase fold/virulence factor	-
TraesCS2B02G434900	2.94537	5.72137	15.0998	84.0332	89.8503	77.0146	7.92219	83.6327	-3.4295	4.19e-10	3.05e-08	-	2B	625000000	625000000	+	1291	protein_coding	Homeobox domain-like	HALZ
TraesCS7D02G513800	57.9256	64.5697	33.4353	0	0	0	51.9769	0	8.1242	4.23e-10	3.08e-08	-	7D	615000000	615000000	-	1078	protein_coding	TRAF-like	-
TraesCS4D02G127900	48.1077	49.0403	47.4566	0	0	0	48.2015	0	8.01263	4.28e-10	3.11e-08	-	4D	112000000	112000000	+	683	protein_coding	Zinc finger, RING-type	-
TraesCS1D02G091900	0	0	0	79.6679	35.9401	40.7724	0	52.1268	-8.21427	4.29e-10	3.11e-08	-	1D	78393753	78395896	+	1479	protein_coding	-	-
TraesCS1A02G279800	307.3	134.043	165.02	38.1969	28.5407	37.1482	202.121	34.6286	2.54353	4.4e-10	3.19e-08	-	1A	477000000	477000000	+	2696	protein_coding	GDP-fucose protein O-fucosyltransferase	-
TraesCS2D02G536600	82.4703	52.3097	31.2782	0	0	0	55.3527	0	8.21308	4.41e-10	3.2e-08	-	2D	619000000	619000000	+	1765	protein_coding	Protein kinase-like domain	Pkinase
TraesCS2B02G545100	458.496	426.651	455.152	177.888	143.761	179.399	446.766	167.016	1.41858	4.43e-10	3.21e-08	-	2B	742000000	742000000	+	1914	protein_coding	EamA domain	DUF6
TraesCS7A02G465800	414.315	114.427	189.826	10.9134	36.9972	13.5908	239.523	20.5005	3.5491	4.46e-10	3.23e-08	-	7A	662000000	662000000	-	264	protein_coding	-	-
TraesCS2A02G274800	161.013	172.458	176.884	420.166	420.711	482.927	170.119	441.268	-1.37575	4.48e-10	3.24e-08	-	2A	451000000	451000000	-	2524	protein_coding	NADP-dependent oxidoreductase domain	Aldo_ket_red
TraesCS1B02G353600	127.633	64.5697	72.2635	0	0	0.906055	88.1553	0.302018	7.92071	4.56e-10	3.29e-08	-	1B	584000000	584000000	+	1765	protein_coding	-	-
TraesCS2D02G038000	50.0713	37.5976	62.5564	0	0	0	50.0751	0	8.06452	4.58e-10	3.31e-08	-	2D	14082738	14085199	-	2462	protein_coding	F-box domain	F-box
TraesCS7A02G445000	47.1259	51.4923	45.2995	0	0	0	47.9726	0	8.00642	4.61e-10	3.32e-08	-	7A	640000000	640000000	+	872	protein_coding	-	-
TraesCS7A02G522400	44.1805	48.223	51.7709	0	0	0	48.0581	0	8.00777	4.61e-10	3.32e-08	-	7A	706000000	706000000	-	966	protein_coding	Leucine-rich repeat domain, L domain-like	-
TraesCS1A02G368400	108.979	73.5605	71.1849	12.0047	13.7418	9.9666	84.5747	11.9044	2.83399	4.65e-10	3.35e-08	-	1A	546000000	546000000	-	951	protein_coding	Cyclin-like	TFIIB_Zn_Ribbon
TraesCS7A02G462600	217.957	197.796	176.884	46.9276	62.3667	33.524	197.546	47.6061	2.05857	4.67e-10	3.36e-08	-	7A	659000000	659000000	+	728	protein_coding	-	-
TraesCS4D02G316400	199.303	585.214	441.131	2179.41	1587.71	2449.97	408.55	2072.36	-2.34203	4.76e-10	3.42e-08	-	4D	482000000	482000000	+	1340	protein_coding	Heavy metal-associated domain, HMA	-
TraesCS2D02G469200	364.244	237.845	244.833	48.019	85.6221	66.142	282.308	66.5944	2.0828	4.79e-10	3.44e-08	-	2D	574000000	574000000	-	2537	protein_coding	-	-
TraesCS5D02G444300	70.6889	73.5605	51.7709	7.63938	6.34238	7.24844	65.3401	7.07673	3.20883	4.79e-10	3.44e-08	-	5D	495000000	495000000	-	1284	protein_coding	Transcription factor IIA, alpha/beta subunit	-
TraesCS3A02G061300	53.0166	50.675	40.9853	0	0	0	48.2256	0	8.01424	4.8e-10	3.44e-08	-	3A	36651320	36652855	-	1536	protein_coding	ENT domain	-
TraesCS1D02G150500	54.9802	47.4056	42.0638	0	0	0	48.1499	0	8.01133	4.88e-10	3.5e-08	-	1D	208000000	208000000	-	1311	protein_coding	BRO1 domain	-
TraesCS6B02G404200	72.6524	59.6657	67.9492	5.4567	6.34238	0	66.7558	3.93303	4.13361	4.89e-10	3.5e-08	-	6B	680000000	680000000	+	504	protein_coding	Mitochondrial inner membrane translocase subunit Tim17/Tim22/Tim23/peroxisomal protein PMP24	-
TraesCS7A02G194600	120.76	138.948	134.82	390.7	356.23	332.522	131.509	359.817	-1.45095	4.9e-10	3.51e-08	-	7A	153000000	153000000	-	2018	protein_coding	DnaJ domain	DnaJ
TraesCS1B02G439500	98.179	73.5605	71.1849	0	1.05706	0	80.9748	0.352354	7.79885	4.92e-10	3.52e-08	-	1B	661000000	661000000	-	1691	protein_coding	F-box domain	-
TraesCS5A02G323600	33.3809	72.7431	50.6923	0	0	0	52.2721	0	8.13196	4.95e-10	3.53e-08	-	5A	535000000	535000000	-	1217	protein_coding	Serpin domain	Serpin
TraesCS4D02G224300	112.906	156.929	171.491	482.373	402.741	470.242	147.109	451.785	-1.61914	5.1e-10	3.64e-08	-	4D	381000000	381000000	-	1642	protein_coding	-	-
TraesCS2A02G265200	88.3611	79.2818	69.0278	0	2.11413	0	78.8902	0.704708	6.86531	5.1e-10	3.64e-08	-	2A	421000000	421000000	+	1293	protein_coding	DNA-binding pseudobarrel domain	-
TraesCS1D02G066400	86.3975	36.7802	40.9853	0	0	0	54.721	0	8.19441	5.17e-10	3.69e-08	-	1D	47934766	47936019	-	1146	protein_coding	Pectin lyase fold/virulence factor	-
TraesCS7B02G327000	1206.62	804.261	914.618	356.868	235.725	318.931	975.166	303.841	1.68206	5.18e-10	3.69e-08	-	7B	581000000	581000000	-	1309	protein_coding	Concanavalin A-like lectin/glucanase domain	-
TraesCS7D02G052700	40.2534	50.675	52.8494	0	0	0	47.9259	0	8.00413	5.21e-10	3.71e-08	-	7D	27487961	27488413	-	453	protein_coding	Ubiquitin-related domain	-
TraesCS2B02G073700	49.0895	136.495	91.6775	1.09134	0	0	92.4209	0.36378	7.99184	5.26e-10	3.74e-08	-	2B	39941664	39942461	+	576	protein_coding	P-loop containing nucleoside triphosphate hydrolase	AAA
novel.4380	69.7071	120.966	103.542	366.69	375.257	301.716	98.0716	347.888	-1.82367	5.26e-10	3.74e-08	-	2A	768000000	768000000	-	1836	-	PF14223:gag-polypeptide of LTR copia-type|PF13976:GAG-pre-integrase domain	-
TraesCS2D02G531400	99.1607	68.6564	74.4206	0	0	0.906055	80.7459	0.302018	7.79419	5.29e-10	3.76e-08	-	2D	617000000	617000000	-	2145	protein_coding	Peptidase S1, PA clan	-
TraesCS4A02G151600	14.7268	208.421	159.627	3.27402	0	0.906055	127.592	1.39336	6.54739	5.32e-10	3.77e-08	-	4A	307000000	307000000	+	825	protein_coding	Bifunctional inhibitor/plant lipid transfer protein/seed storage helical domain	-
novel.19372	107.997	49.8576	56.0851	4.36536	0	0	71.3132	1.45512	5.69647	5.46e-10	3.87e-08	-	6B	97231408	97234135	-	2728	-	PF07727:Reverse transcriptase (RNA-dependent DNA polymerase)	RVT_2
TraesCS2D02G415300	92.2882	26.1548	57.1636	0	0	0	58.5356	0	8.29016	5.57e-10	3.94e-08	-	2D	529000000	529000000	-	1306	protein_coding	SKP1/BTB/POZ domain	BTB
TraesCS2D02G149500	137.451	141.4	142.37	20.7355	26.4266	40.7724	140.407	29.3115	2.2496	5.58e-10	3.95e-08	-	2D	90821560	90824345	-	2659	protein_coding	P-loop containing nucleoside triphosphate hydrolase	Helicase_C
TraesCS1D02G146600	26.5083	193.709	145.606	1147	934.443	1349.12	121.941	1143.52	-3.22773	5.65e-10	4e-08	-	1D	203000000	203000000	+	3545	protein_coding	Cellulose synthase	-
TraesCS6D02G055700	85.4157	48.223	66.8707	0	3.17119	0	66.8364	1.05706	6.03357	5.7e-10	4.02e-08	-	6D	26516091	26517570	+	1480	protein_coding	F-box domain	-
novel.5498	82.4703	43.3189	69.0278	0	0	3.62422	64.939	1.20807	5.62021	5.7e-10	4.02e-08	-	2B	465000000	465000000	-	1361	-	-	-
novel.9090	83.4521	31.8762	47.4566	0	0	0	54.2616	0	8.18137	5.76e-10	4.06e-08	-	3B	675185	677041	-	1132	-	PF00046:Homeobox domain	Homeobox
TraesCS5A02G473600	1221.35	2363.74	2042.79	6125.7	6661.61	5788.78	1875.96	6192.03	-1.72261	5.91e-10	4.17e-08	-	5A	650000000	650000000	+	1444	protein_coding	NAD(P)-binding domain	Epimerase
TraesCS6B02G000800	64.7981	60.483	60.3993	0	3.17119	0	61.8935	1.05706	5.92562	5.93e-10	4.17e-08	-	6B	484200	485669	+	1470	protein_coding	F-box domain	-
TraesCS2D02G220500	1212.51	852.484	1008.45	350.32	415.426	374.2	1024.48	379.982	1.43055	5.98e-10	4.21e-08	-	2D	188000000	188000000	-	812	protein_coding	Histone-fold	Histone
TraesCS5A02G432200	262.138	138.13	154.234	20.7355	24.3124	2.71816	184.834	15.922	3.55261	6e-10	4.22e-08	-	5A	617000000	617000000	+	763	protein_coding	Nucleophile aminohydrolases, N-terminal	Proteasome
TraesCS5D02G302400	58.9074	87.4552	95.9918	0	2.11413	0	80.7848	0.704708	6.89815	6.07e-10	4.27e-08	-	5D	399000000	399000000	+	1488	protein_coding	Histone deacetylase domain	Hist_deacetyl
novel.9687	82.4703	34.3282	43.1424	0	0	0	53.3136	0	8.15642	6.08e-10	4.27e-08	-	3B	697000000	697000000	-	1406	-	PF00319:SRF-type transcription factor (DNA-binding and dimerisation domain)	SRF-TF
TraesCS1B02G386100	65.7799	36.7802	93.8347	2.18268	5.28531	2.71816	65.4649	3.39539	4.27075	6.1e-10	4.28e-08	-	1B	620000000	620000000	+	1659	protein_coding	-	-
TraesCS1D02G088400	40.2534	46.5883	55.0065	0	0	0	47.2827	0	7.98377	6.11e-10	4.28e-08	-	1D	73764283	73765281	-	999	protein_coding	Domain unknown function DUF295	DUF295
TraesCS6D02G279600	101.124	59.6657	83.0491	0	1.05706	0	81.2797	0.352354	7.80263	6.11e-10	4.28e-08	-	6D	388000000	388000000	+	1559	protein_coding	-	-
TraesCS4A02G207200	18.654	87.4552	88.4419	0	0	0	64.8504	0	8.44092	6.16e-10	4.31e-08	-	4A	500000000	500000000	+	1957	protein_coding	Glyoxal oxidase, N-terminal	-
TraesCS2D02G474100	60.871	80.0992	47.4566	2.18268	1.05706	0	62.8089	1.07991	5.94529	6.21e-10	4.35e-08	-	2D	577000000	577000000	-	2466	protein_coding	DNA-binding pseudobarrel domain	B3
novel.16532	62.8345	46.5883	75.4992	1.09134	5.28531	0	61.6407	2.12555	4.90495	6.22e-10	4.35e-08	-	5B	659000000	659000000	-	874	-	-	-
TraesCS6B02G104800	87.3793	208.421	209.24	22.9182	30.6548	13.5908	168.347	22.3879	2.91831	6.3e-10	4.4e-08	-	6B	84357186	84358975	+	1614	protein_coding	FBD domain	-
TraesCS4D02G069100	122.724	184.719	138.056	392.883	526.417	519.169	148.499	479.49	-1.68867	6.32e-10	4.41e-08	-	4D	44542805	44546218	-	703	protein_coding	Dormancy/auxin associated protein	-
novel.14041	116.833	57.2137	74.4206	1.09134	1.05706	0	82.8224	0.716134	6.93015	6.77e-10	4.72e-08	-	4D	510000000	510000000	-	2127	-	PF03742:PetN	-
TraesCS6A02G351700	43.1987	46.5883	48.5352	0	0	0	46.1074	0	7.94816	6.78e-10	4.73e-08	-	6A	585000000	585000000	+	1146	protein_coding	eRF1 domain 1/Pelota-like	-
TraesCS2B02G463800	377.007	319.579	406.617	48.019	73.9944	119.599	367.735	80.5375	2.18499	6.8e-10	4.74e-08	-	2B	658000000	658000000	+	2605	protein_coding	Myc-type, basic helix-loop-helix (bHLH) domain	HLH
novel.5259	2.94537	10.6254	17.2569	148.422	105.706	74.2965	10.2759	109.475	-3.42188	6.84e-10	4.76e-08	-	2B	141000000	141000000	-	1604	-	-	-
TraesCS7B02G344200	110.942	67.0218	71.1849	14.1874	5.28531	5.43633	83.0496	8.30302	3.33854	6.91e-10	4.8e-08	-	7B	600000000	600000000	+	603	protein_coding	-	-
TraesCS2B02G324600	120.76	102.167	106.777	25.1008	17.9701	9.06054	109.902	17.3772	2.67611	6.96e-10	4.84e-08	-	2B	464000000	464000000	+	3333	protein_coding	T-complex 11	-
TraesCS5B02G483700	75.5978	43.3189	60.3993	4.36536	3.17119	0	59.772	2.51218	4.63138	7.08e-10	4.92e-08	-	5B	655000000	655000000	+	1229	nontranslating_CDS	Serpin domain	Serpin
novel.11376	44.1805	52.3097	42.0638	0	0	0	46.1847	0	7.95226	7.09e-10	4.92e-08	-	4A	620000000	620000000	+	1331	-	PF02365:No apical meristem (NAM) protein	NAM
novel.24964	9.8179	65.3871	35.5925	470.368	196.614	621.553	36.9325	429.512	-3.5332	7.18e-10	4.97e-08	-	Un	41687933	41696507	+	2359	-	PF00892:EamA-like transporter family	DUF6
TraesCS2A02G331200	50.0713	82.5512	53.928	0	0	3.62422	62.1835	1.20807	5.56153	7.21e-10	5e-08	-	2A	564000000	564000000	+	1450	protein_coding	Homeobox domain-like	Myb_DNA-binding
TraesCS2D02G059100	40.2534	50.675	47.4566	0	0	0	46.1283	0	7.94966	7.22e-10	5e-08	-	2D	24488173	24488970	+	576	protein_coding	P-loop containing nucleoside triphosphate hydrolase	AAA
TraesCS5A02G452700	107.015	232.124	251.304	889.443	742.058	1685.26	196.815	1105.59	-2.49017	7.24e-10	5.01e-08	-	5A	634000000	634000000	+	1365	protein_coding	Bifunctional inhibitor/plant lipid transfer protein/seed storage helical domain	-
TraesCS2D02G495500	69.7071	55.579	44.2209	2.18268	3.17119	5.43633	56.5023	3.59673	3.94604	7.37e-10	5.09e-08	-	2D	592000000	592000000	+	459	protein_coding	Small auxin-up RNA	Auxin_inducible
TraesCS6A02G406800	124.687	57.2137	73.342	8.73073	4.22825	10.8727	85.081	7.94388	3.40785	7.46e-10	5.15e-08	-	6A	612000000	612000000	+	2251	protein_coding	F-box domain	F-box
TraesCS2D02G521300	46.1441	41.6843	49.6137	0	0	0	45.814	0	7.93797	7.46e-10	5.15e-08	-	2D	610000000	610000000	-	1364	protein_coding	Oxoglutarate/iron-dependent dioxygenase	2OG-FeII_Oxy
TraesCS3B02G273600	140.396	161.833	130.506	529.3	377.371	782.831	144.245	563.168	-1.96449	7.48e-10	5.16e-08	-	3B	441000000	441000000	-	1927	protein_coding	NAC domain	NAM
TraesCS5A02G414700	99.1607	58.031	81.9705	0	2.11413	0	79.7208	0.704708	6.87719	7.53e-10	5.19e-08	-	5A	603000000	603000000	-	2393	protein_coding	-	-
TraesCS3B02G220700	137.451	134.861	132.663	33.8316	11.6277	10.8727	134.991	18.7773	2.85909	7.57e-10	5.21e-08	-	3B	271000000	271000000	-	864	protein_coding	Translation initiation factor IF6	-
TraesCS7B02G489600	95.2336	89.0899	108.934	15.2788	21.1412	8.15449	97.7527	14.8582	2.73034	7.58e-10	5.22e-08	-	7B	743000000	743000000	-	1113	protein_coding	Protein of unknown function DUF3615	-
TraesCS1D02G447600	490.895	258.279	300.918	0	5.28531	0	350.031	1.76177	7.65864	7.66e-10	5.27e-08	-	1D	490000000	490000000	+	402	protein_coding	-	-
novel.14825	163.959	64.5697	84.1276	13.0961	12.6847	9.06054	104.219	11.6138	3.17126	7.75e-10	5.33e-08	-	5A	122000000	122000000	-	1106	-	PF00224:Pyruvate kinase, barrel domain	PK
TraesCS5D02G442700	75.5978	39.2323	36.671	0	0	0	50.5004	0	8.07922	7.76e-10	5.33e-08	-	5D	495000000	495000000	+	1514	protein_coding	SKP1/BTB/POZ domain	BTB
TraesCS6B02G122300	69.7071	30.2415	51.7709	0	0	0	50.5731	0	8.07911	7.77e-10	5.33e-08	-	6B	118000000	118000000	+	468	protein_coding	-	-
novel.9462	95.2336	129.957	150.998	19.6441	30.6548	22.6514	125.396	24.3168	2.36657	7.79e-10	5.34e-08	-	3B	414000000	414000000	-	2205	-	-	-
TraesCS2D02G491500	51.0531	40.0496	46.3781	0	0	0	45.8269	0	7.93843	7.81e-10	5.35e-08	-	2D	590000000	590000000	-	372	protein_coding	-	-
TraesCS6B02G323100	43.1987	99.7153	84.1276	494.377	249.467	473.866	75.6806	405.904	-2.42105	7.88e-10	5.4e-08	-	6B	572000000	572000000	-	1336	protein_coding	AWPM-19-like	-
TraesCS7B02G116500	186.54	167.554	190.905	476.916	422.825	505.578	181.667	468.44	-1.36818	7.94e-10	5.43e-08	-	7B	135000000	135000000	-	2308	protein_coding	-	-
TraesCS6A02G410800	471.259	431.555	410.931	141.874	150.103	185.741	437.915	159.239	1.4575	7.97e-10	5.45e-08	-	6A	614000000	614000000	-	1424	protein_coding	BAG domain	-
TraesCS6A02G402200	117.815	73.5605	75.4992	12.0047	15.8559	10.8727	88.9581	12.9111	2.7884	8.02e-10	5.48e-08	-	6A	610000000	610000000	-	1291	protein_coding	Peptidase M48	Peptidase_M48
TraesCS2B02G627400	100.142	47.4056	48.5352	5.4567	4.22825	2.71816	65.3611	4.13437	3.99985	8.09e-10	5.52e-08	-	2B	799000000	799000000	+	1913	protein_coding	-	-
novel.2206	15.7086	98.0806	88.4419	0	0	0	67.4104	0	8.49713	8.1e-10	5.53e-08	-	1D	41887414	41888373	+	770	-	-	-
TraesCS6D02G334200	63.8163	53.9443	30.1997	0	0	0	49.3201	0	8.04758	8.12e-10	5.53e-08	-	6D	436000000	436000000	+	837	protein_coding	Protein of unknown function DUF1677, Oryza sativa	-
ENSRNA050022868	13.7451	13.0774	12.9427	70.9372	82.4509	81.5449	13.2551	78.311	-2.56333	8.14e-10	5.54e-08	Intron_gpII	3B	730000000	730000000	+	114	sense_intronic	-	-
TraesCS4D02G094900	47.1259	49.0403	58.2422	1.09134	3.17119	3.62422	51.4695	2.62892	4.26356	8.16e-10	5.56e-08	-	4D	70342742	70343599	-	858	protein_coding	Tetratricopeptide-like helical domain	-
novel.5211	7.85432	4.08669	6.47136	74.2112	50.739	59.7996	6.13746	61.5833	-3.34404	8.18e-10	5.56e-08	-	2B	90777103	90778868	-	1593	-	PF13976:GAG-pre-integrase domain|PF14223:gag-polypeptide of LTR copia-type	-
novel.2303	202.249	510.837	437.895	84.0332	79.2797	71.5783	383.66	78.2971	2.29424	8.25e-10	5.61e-08	-	1D	135000000	135000000	+	722	-	-	-
novel.19141	53.9984	56.3964	75.4992	4.36536	4.22825	8.15449	61.9646	5.5827	3.44888	8.28e-10	5.62e-08	-	6B	664000000	664000000	+	2189	-	-	-
novel.9549	97.1972	72.7431	61.4779	4.36536	12.6847	8.15449	77.1394	8.40154	3.19666	8.33e-10	5.65e-08	-	3B	545000000	545000000	-	680	-	-	-
novel.22651	107.015	50.675	87.3633	1.09134	0	0.906055	81.6845	0.665798	6.9201	8.47e-10	5.74e-08	-	7B	502000000	502000000	+	2462	-	PF07893:Protein of unknown function (DUF1668)	-
TraesCS5D02G475400	293.555	123.418	188.748	18.5528	43.3396	15.4029	201.907	25.7651	2.97454	8.52e-10	5.77e-08	-	5D	515000000	515000000	-	742	protein_coding	SKP1 component, dimerisation	Skp1_POZ
TraesCS5B02G287100	32.3991	52.3097	58.2422	0	0	0	47.6503	0	7.9956	8.54e-10	5.78e-08	-	5B	473000000	473000000	-	858	protein_coding	Protein of unknown function DUF3615	-
novel.3159	104.07	48.223	47.4566	4.36536	1.05706	0	66.5831	1.80747	5.27352	8.57e-10	5.8e-08	-	2A	31699694	31701788	+	841	-	-	-
TraesCS4A02G248900	468.314	332.657	347.296	67.6631	124.733	52.5512	382.755	81.6492	2.23159	8.65e-10	5.85e-08	-	4A	560000000	560000000	+	1115	protein_coding	Eukaryotic translation initiation factor 3 subunit G, N-terminal	RRM_1
TraesCS3B02G039500	90.3246	146.304	146.684	29.4662	14.7989	21.7453	127.771	22.0035	2.5401	8.77e-10	5.93e-08	-	3B	19230816	19233053	-	1305	protein_coding	S1/P1 nuclease	-
TraesCS2B02G534800	126.651	245.202	290.132	926.548	782.226	1583.78	220.662	1097.52	-2.3149	8.84e-10	5.96e-08	-	2B	731000000	731000000	-	3643	protein_coding	Tify domain	Zim
TraesCS7D02G065600	43.1987	45.771	45.2995	0	0	0	44.7564	0	7.90556	8.91e-10	6.01e-08	-	7D	36448315	36449051	+	654	protein_coding	-	-
TraesCS6B02G385000	315.154	227.22	207.083	21.8268	57.0814	11.7787	249.819	30.229	3.05383	8.99e-10	6.06e-08	-	6B	660000000	660000000	+	1317	protein_coding	eRF1 domain 1/Pelota-like	-
novel.3168	56.9438	30.2415	58.2422	0	0	0	48.4758	0	8.01728	9.11e-10	6.14e-08	-	2A	37036039	37036902	+	659	-	-	-
TraesCS6A02G415700	95.2336	43.3189	61.4779	5.4567	1.05706	0	66.6768	2.17125	5.00718	9.13e-10	6.15e-08	-	6A	615000000	615000000	+	754	protein_coding	-	-
TraesCS5B02G026900	114.869	126.688	148.841	24.0095	36.9972	23.5574	130.133	28.188	2.20923	9.17e-10	6.16e-08	-	5B	26005867	26008911	+	2861	protein_coding	F-box domain	F-box
novel.19128	111.924	53.127	70.1064	10.9134	4.22825	6.34238	78.3858	7.16135	3.45867	9.18e-10	6.17e-08	-	6B	655000000	655000000	+	913	-	-	-
TraesCS7A02G444800	41.2352	38.4149	59.3208	0	0	0	46.3236	0	7.95254	9.2e-10	6.18e-08	-	7A	640000000	640000000	+	1050	protein_coding	-	-
TraesCS3D02G083600	43.1987	96.4459	65.7921	0	3.17119	0	68.4789	1.05706	6.0713	9.21e-10	6.18e-08	-	3D	42395518	42396872	+	930	protein_coding	Phloem protein 2-like	-
TraesCS3D02G393000	60.871	35.9629	70.1064	1.09134	1.05706	2.71816	55.6467	1.62219	5.05412	9.33e-10	6.26e-08	-	3D	508000000	508000000	+	357	protein_coding	-	-
TraesCS4A02G395100	168.868	161.833	132.663	410.344	422.825	397.758	154.454	410.309	-1.40772	9.37e-10	6.28e-08	-	4A	670000000	670000000	+	1339	protein_coding	CRAL-TRIO lipid binding domain	CRAL_TRIO_N
TraesCS2B02G005300	78.5432	50.675	44.2209	3.27402	5.28531	1.81211	57.813	3.45715	4.08645	9.42e-10	6.3e-08	-	2B	3397884	3406507	+	2555	protein_coding	Glycosyltransferase family 28, N-terminal domain	-
TraesCS7B02G344400	105.052	60.483	69.0278	1.09134	0	0	78.1874	0.36378	7.74747	9.45e-10	6.32e-08	-	7B	600000000	600000000	+	830	protein_coding	-	-
novel.5789	4.90895	8.17339	6.47136	48.019	76.1085	66.142	6.5179	63.4232	-3.27117	9.52e-10	6.37e-08	-	2D	2088579	2091137	+	1515	-	-	-
novel.4189	91.3064	36.7802	33.4353	0	0	0	53.8407	0	8.17154	9.63e-10	6.43e-08	-	2A	567000000	567000000	-	1103	-	-	-
TraesCS5D02G295600	64.7981	42.5016	34.5139	0	0	0	47.2712	0	7.98467	1e-09	6.68e-08	-	5D	394000000	394000000	-	639	protein_coding	Protein of unknown function DUF3615	-
TraesCS1A02G060900	212.067	155.294	168.255	52.3844	50.739	41.6785	178.539	48.2673	1.88951	1e-09	6.68e-08	-	1A	41829435	41830506	+	880	protein_coding	-	-
TraesCS5A02G438200	90.3246	37.5976	85.2062	0	3.17119	0	71.0428	1.05706	6.11852	1.01e-09	6.72e-08	-	5A	620000000	620000000	+	1188	protein_coding	DNA-binding pseudobarrel domain	-
TraesCS7B02G067200	652.89	438.911	445.445	87.3073	154.331	155.841	512.415	132.493	1.94943	1.01e-09	6.74e-08	-	7B	72511663	72513867	+	1092	protein_coding	Galactose mutarotase-like domain	Aldose_epim
novel.23642	64.7981	40.8669	35.5925	0	0	0	47.0858	0	7.97868	1.02e-09	6.81e-08	-	7B	721000000	721000000	-	2606	-	-	-
TraesCS3B02G246000	97.1972	118.514	80.8919	414.709	298.092	296.28	98.8677	336.36	-1.76192	1.03e-09	6.86e-08	-	3B	390000000	390000000	+	1406	protein_coding	Homeobox domain-like	Myb_DNA-binding
TraesCS6D02G154600	31.4173	38.4149	50.6923	239.004	124.733	253.695	40.1748	205.811	-2.36093	1.03e-09	6.86e-08	-	6D	130000000	130000000	+	3137	protein_coding	Lipoxygenase, C-terminal	Lipoxygenase
TraesCS7B02G254900	115.851	80.9165	78.7348	17.4614	9.51356	15.4029	91.8342	14.126	2.69913	1.05e-09	6.96e-08	-	7B	471000000	471000000	-	2001	protein_coding	FAE1/Type III polyketide synthase-like protein	-
TraesCS4D02G337300	840.412	861.475	793.82	1818.17	1780.09	2253.36	831.902	1950.54	-1.22941	1.05e-09	6.99e-08	-	4D	495000000	495000000	-	1987	protein_coding	Peptidase S10, serine carboxypeptidase	Peptidase_S10
TraesCS5B02G047800	68.7253	85.8205	67.9492	0	0	1.81211	74.165	0.604036	6.79529	1.06e-09	7.03e-08	-	5B	53736439	53737146	-	708	protein_coding	-	-
TraesCS2D02G525000	58.9074	102.985	72.2635	0	0	1.81211	78.0518	0.604036	6.87142	1.06e-09	7.05e-08	-	2D	613000000	613000000	+	1959	protein_coding	-	-
TraesCS4B02G099200	59.8892	62.1177	56.0851	3.27402	0	0	59.364	1.09134	5.85951	1.06e-09	7.05e-08	-	4B	104000000	104000000	+	633	protein_coding	Tetratricopeptide-like helical domain	-
TraesCS2A02G378200	44.1805	88.2726	78.7348	297.936	297.035	752.931	70.396	449.301	-2.67357	1.07e-09	7.05e-08	-	2A	621000000	621000000	+	1842	protein_coding	UDP-glucuronosyl/UDP-glucosyltransferase	UDPGT
TraesCS7D02G434800	75.5978	35.9629	36.671	0	0	0	49.4106	0	8.0474	1.07e-09	7.08e-08	-	7D	554000000	554000000	-	833	protein_coding	-	-
TraesCS5D02G398400	1132.98	564.781	742.049	140.783	138.475	255.507	813.272	178.255	2.18745	1.07e-09	7.08e-08	-	5D	465000000	465000000	+	2385	protein_coding	Glycoside hydrolase superfamily	Glyco_hydro_3_C
TraesCS5B02G268700	563.547	454.44	420.638	184.437	173.358	142.251	479.542	166.682	1.52622	1.07e-09	7.08e-08	-	5B	455000000	455000000	-	1516	protein_coding	NAD(P)-binding domain	Epimerase
TraesCS4D02G091900	88.3611	21.2508	61.4779	0	0	0	57.0299	0	8.25218	1.07e-09	7.09e-08	-	4D	66934652	66935332	-	681	protein_coding	Late embryogenesis abundant protein, LEA-14	-
TraesCS2D02G290400	19.6358	111.975	70.1064	536.94	415.426	635.144	67.2392	529.17	-2.97225	1.08e-09	7.09e-08	-	2D	373000000	373000000	-	935	protein_coding	RAB6-interacting golgin	-
TraesCS4A02G059400	449.66	1210.48	1004.14	78.5765	95.1356	216.547	888.092	130.086	2.76864	1.09e-09	7.15e-08	-	4A	55572600	55575346	+	1869	protein_coding	RST domain of plant C-terminal	-
TraesCS3D02G014600	65.7799	27.7895	53.928	0	0	0	49.1658	0	8.03796	1.1e-09	7.27e-08	-	3D	5013282	5016625	+	2603	protein_coding	Protein kinase-like domain	Pkinase
TraesCS2D02G387600	66.7617	78.4645	85.2062	224.816	226.211	286.313	76.8108	245.78	-1.67977	1.11e-09	7.28e-08	-	2D	493000000	493000000	-	3005	protein_coding	Oligopeptide transporter, OPT superfamily	OPT
TraesCS4A02G187200	195.376	151.208	153.155	16.3701	2.11413	27.1816	166.58	15.222	3.43769	1.11e-09	7.28e-08	-	4A	466000000	466000000	-	2477	protein_coding	Rhamnogalacturonate lyase	-
TraesCS2D02G561500	35.3444	156.929	156.391	937.462	707.175	770.146	116.222	804.928	-2.79127	1.12e-09	7.34e-08	-	2D	634000000	634000000	-	2803	protein_coding	Protein of unknown function DUF639	-
TraesCS2D02G501000	70.6889	36.7802	36.671	0	0	0	48.0467	0	8.00713	1.12e-09	7.38e-08	-	2D	595000000	595000000	+	3775	protein_coding	-	-
TraesCS1B02G452000	586.128	563.146	561.929	1348.9	1152.2	1402.57	570.401	1301.22	-1.18998	1.13e-09	7.42e-08	-	1B	669000000	669000000	-	2596	protein_coding	Cas1p 10 TM acyl transferase domain	-
TraesCS5B02G293300	53.9984	40.8669	38.8281	0	0	0	44.5645	0	7.89915	1.14e-09	7.47e-08	-	5B	478000000	478000000	-	1147	protein_coding	Zinc finger, RING-type	-
TraesCS7B02G133000	214.03	161.833	191.984	54.567	60.2526	47.1148	189.282	53.9781	1.81147	1.16e-09	7.6e-08	-	7B	162000000	162000000	+	3880	protein_coding	Leucine-rich repeat domain, L domain-like	Pkinase
TraesCS2B02G522800	172.795	57.2137	126.191	9.82207	17.9701	7.24844	118.733	11.6802	3.35209	1.18e-09	7.74e-08	-	2B	717000000	717000000	+	1592	protein_coding	TRAF-like	BTB
novel.19180	178.686	98.0806	140.213	25.1008	8.4565	3.62422	138.993	12.3939	3.50689	1.18e-09	7.75e-08	-	6B	695000000	695000000	+	609	-	-	-
TraesCSU02G115500	161.013	93.1766	128.349	22.9182	24.3124	9.06054	127.513	18.7637	2.77631	1.19e-09	7.75e-08	-	Un	100000000	100000000	+	2043	protein_coding	Proton-dependent oligopeptide transporter family	-
TraesCS7A02G036000	206.176	187.988	210.319	514.021	553.901	456.651	201.494	508.191	-1.3352	1.2e-09	7.82e-08	-	7A	16016350	16023391	-	1764	protein_coding	-	-
TraesCS2D02G060400	76.5796	39.2323	32.3568	0	0	0	49.3895	0	8.0475	1.2e-09	7.86e-08	-	2D	25029634	25030053	+	420	protein_coding	F-box domain	F-box
TraesCS2D02G482600	38.2898	55.579	39.9067	0	0	0	44.5918	0	7.90251	1.21e-09	7.87e-08	-	2D	585000000	585000000	-	907	protein_coding	-	-
TraesCS2D02G514300	69.7071	90.7246	60.3993	0	1.05706	0	73.6103	0.352354	7.66383	1.21e-09	7.91e-08	-	2D	606000000	606000000	-	1098	protein_coding	-	-
TraesCS3A02G065000	325.954	237.845	277.19	63.2978	84.565	34.4301	280.33	60.7643	2.21064	1.22e-09	7.96e-08	-	3A	38371339	38372077	+	739	protein_coding	-	-
TraesCS7A02G114000	67.7435	67.8391	74.4206	0	7.39944	0	70.0011	2.46648	4.86487	1.23e-09	8.01e-08	-	7A	70107604	70107921	+	318	protein_coding	Transcription elongation factor 1	-
TraesCS2D02G562300	92.2882	35.1456	32.3568	0	0	0	53.2635	0	8.15593	1.25e-09	8.11e-08	-	2D	634000000	634000000	-	1055	protein_coding	DNA topoisomerase, type IIA-like domain	-
TraesCS3D02G089300	81.4885	28.6069	43.1424	0	0	0	51.0793	0	8.09418	1.25e-09	8.14e-08	-	3D	45245061	45246518	+	850	protein_coding	Peptidase S24/S26A/S26B/S26C	Peptidase_S24
TraesCS3B02G128700	0	0.817339	4.31424	55.6584	56.0243	45.3027	1.71053	52.3285	-5.02271	1.26e-09	8.19e-08	-	3B	108000000	108000000	+	1880	protein_coding	Cytokinin dehydrogenase 1, FAD/cytokinin binding domain	FAD_binding_4
TraesCS7B02G264600	30.4355	57.2137	50.6923	214.994	159.617	292.656	46.1138	222.422	-2.26819	1.27e-09	8.22e-08	-	7B	485000000	485000000	+	1159	protein_coding	-	-
TraesCS1A02G026500	177.704	68.6564	81.9705	10.9134	5.28531	0	109.444	5.39957	4.37806	1.27e-09	8.22e-08	-	1A	12639162	12640199	+	1038	protein_coding	Strictosidine synthase, conserved region	Str_synth
TraesCS7B02G077300	24.5447	9.80806	8.62847	116.773	80.3368	164.902	14.3271	120.671	-3.0784	1.27e-09	8.23e-08	-	7B	87028662	87030212	+	1470	protein_coding	Alpha/Beta hydrolase fold	Abhydrolase_3
TraesCS3D02G183100	0	2.45202	3.23568	102.586	45.4537	38.9603	1.8959	62.3334	-5.03979	1.3e-09	8.43e-08	-	3D	168000000	168000000	-	2743	protein_coding	P-loop containing nucleoside triphosphate hydrolase	Kinesin
TraesCS5B02G438600	49.0895	44.9536	36.671	0	0	0	43.5714	0	7.86772	1.32e-09	8.52e-08	-	5B	611000000	611000000	+	1286	protein_coding	TRAF-like	BTB
TraesCS5A02G437500	130.578	144.669	217.869	13.0961	27.4836	2.71816	164.372	14.4326	3.52378	1.32e-09	8.53e-08	-	5A	619000000	619000000	-	1110	protein_coding	Transcription factor IIA, alpha/beta subunit	-
TraesCS3D02G439200	33.3809	125.87	103.542	632.978	508.447	440.342	87.5976	527.256	-2.58708	1.33e-09	8.57e-08	-	3D	550000000	550000000	+	2877	protein_coding	Potassium transporter	K_trans
novel.16903	0	0	0	21.8268	64.4808	60.7056	0	49.0044	-8.12875	1.34e-09	8.67e-08	-	5D	392000000	392000000	+	1578	-	-	-
TraesCS7B02G485600	74.616	69.4738	67.9492	0	1.05706	0	70.6797	0.352354	7.60287	1.34e-09	8.67e-08	-	7B	742000000	742000000	-	360	protein_coding	-	-
novel.6340	29.4537	57.2137	51.7709	0	0	0	46.1461	0	7.95071	1.35e-09	8.68e-08	-	2D	606000000	606000000	+	2235	-	PF12134:PRP8 domain IV core	-
TraesCS6B02G323700	68.7253	75.1951	69.0278	2.18268	0	0	70.9827	0.727561	6.70922	1.35e-09	8.72e-08	-	6B	573000000	573000000	+	1143	protein_coding	NAC domain	NAM
novel.5892	47.1259	51.4923	52.8494	0	3.17119	2.71816	50.4892	1.96312	4.6519	1.38e-09	8.88e-08	-	2D	74982113	74983751	+	1395	-	-	-
novel.25362	74.616	28.6069	44.2209	0	0	0	49.1479	0	8.03836	1.38e-09	8.88e-08	-	Un	45491524	45493238	-	1715	-	-	-
TraesCS5D02G380500	289.628	219.047	186.591	72.0285	48.6249	36.2422	231.755	52.2985	2.15358	1.43e-09	9.17e-08	-	5D	451000000	451000000	-	3620	protein_coding	P-loop containing nucleoside triphosphate hydrolase	GTP_EFTU
TraesCS5B02G306500	33.3809	46.5883	35.5925	150.605	132.133	172.15	38.5205	151.629	-1.97163	1.43e-09	9.21e-08	-	5B	490000000	490000000	+	1020	protein_coding	S-adenosyl-L-methionine-dependent methyltransferase	-
TraesCS4D02G351600	668.599	541.078	638.507	201.898	210.356	110.539	616.061	174.264	1.824	1.44e-09	9.27e-08	-	4D	503000000	503000000	+	1704	protein_coding	von Willebrand factor, type A	VWA
TraesCS5D02G463100	83.4521	170.824	201.691	861.068	533.817	2038.62	151.989	1144.5	-2.91321	1.45e-09	9.28e-08	-	5D	506000000	506000000	+	1246	protein_coding	Bifunctional inhibitor/plant lipid transfer protein/seed storage helical domain	-
novel.463	51.0531	35.1456	44.2209	0	0	0	43.4732	0	7.86184	1.48e-09	9.5e-08	-	1A	525000000	525000000	+	1649	-	PF00646:F-box domain	F-box
TraesCS2B02G571900	170.831	29.4242	101.385	0	1.05706	0	100.547	0.352354	8.10946	1.5e-09	9.6e-08	-	2B	762000000	762000000	-	800	protein_coding	-	-
novel.9303	45.1623	16.3468	19.4141	136.418	297.035	164.902	26.9744	199.451	-2.89011	1.5e-09	9.64e-08	-	3B	188000000	188000000	-	1765	-	PF13976:GAG-pre-integrase domain|PF14223:gag-polypeptide of LTR copia-type	-
TraesCS2B02G341200	1080.95	1079.7	1059.14	3969.21	4385.75	2232.52	1073.27	3529.16	-1.71716	1.51e-09	9.67e-08	-	2B	487000000	487000000	+	1488	protein_coding	Galactose mutarotase-like domain	Aldose_epim
TraesCS6B02G203100	209.121	308.954	313.861	767.213	763.199	770.146	277.312	766.853	-1.4672	1.51e-09	9.67e-08	-	6B	248000000	248000000	-	1506	protein_coding	Kynurenine formamidase	-
TraesCS7D02G409200	116.833	63.7524	72.2635	6.54805	11.6277	12.6848	84.2829	10.2868	3.02337	1.52e-09	9.69e-08	-	7D	528000000	528000000	+	1284	protein_coding	JAB1/MPN/MOV34 metalloenzyme domain	Mov34
TraesCS5D02G205700	161.995	118.514	138.056	417.983	348.831	433.094	139.522	399.969	-1.52145	1.52e-09	9.7e-08	-	5D	312000000	312000000	+	1044	protein_coding	Protein of unknown function DUF4228, plant	-
novel.5774	125.669	46.5883	74.4206	0	1.05706	0.906055	82.226	0.654372	6.93302	1.52e-09	9.71e-08	-	2B	798000000	798000000	-	2687	-	PF07727:Reverse transcriptase (RNA-dependent DNA polymerase)	RVT_2
TraesCS5D02G114700	2.94537	21.2508	8.62847	118.956	86.6791	213.829	10.9415	139.821	-3.65154	1.52e-09	9.72e-08	-	5D	134000000	134000000	-	1701	protein_coding	AdipoR/Haemolysin-III-related	-
TraesCS5B02G084900	294.537	153.66	216.79	57.8411	45.4537	28.9937	221.662	44.0962	2.33446	1.53e-09	9.77e-08	-	5B	108000000	108000000	+	1800	protein_coding	Amino acid transporter, transmembrane domain	Aa_trans
TraesCS5A02G462800	70.6889	69.4738	60.3993	5.4567	7.39944	0	66.854	4.28538	4.00915	1.54e-09	9.8e-08	-	5A	643000000	643000000	-	405	protein_coding	SKP1 component, dimerisation	Skp1
TraesCS6D02G172400	290.61	146.304	198.455	38.1969	42.2825	55.2693	211.789	45.2496	2.2216	1.54e-09	9.8e-08	-	6D	159000000	159000000	-	2947	protein_coding	Glycoside hydrolase 35, catalytic domain	-
TraesCS2D02G473100	48.1077	59.6657	63.635	4.36536	1.05706	6.34238	57.1361	3.9216	3.83746	1.56e-09	9.91e-08	-	2D	577000000	577000000	+	1848	protein_coding	-	-
novel.22310	70.6889	38.4149	66.8707	4.36536	0	3.62422	58.6581	2.66319	4.44688	1.58e-09	1e-07	-	7B	74976128	74978476	+	2349	-	PF07727:Reverse transcriptase (RNA-dependent DNA polymerase)	RVT_2
TraesCS3A02G384900	107.015	35.1456	87.3633	0	5.28531	0	76.508	1.76177	5.4791	1.58e-09	1e-07	-	3A	635000000	635000000	-	1428	protein_coding	TRAF-like	BTB
TraesCS4A02G080600	149.232	181.449	225.419	50.2017	53.9102	38.0543	185.367	47.3887	1.97072	1.59e-09	1.01e-07	-	4A	83320970	83326020	-	1900	protein_coding	EF-hand domain pair	-
TraesCS2D02G501100	55.962	67.8391	60.3993	1.09134	4.22825	8.15449	61.4001	4.49136	3.73248	1.6e-09	1.01e-07	-	2D	595000000	595000000	+	4108	protein_coding	-	-
TraesCS5A02G428400	325.954	87.4552	155.312	12.0047	23.2554	26.2756	189.574	20.5119	3.20133	1.62e-09	1.03e-07	-	5A	613000000	613000000	+	537	protein_coding	Zinc finger, AN1-type	zf-AN1
TraesCS2B02G286400	10.7997	24.5202	11.8642	102.586	86.6791	120.505	15.728	103.257	-2.69486	1.64e-09	1.04e-07	-	2B	394000000	394000000	-	3155	protein_coding	Potassium transporter	K_trans
novel.4104	97.1972	21.2508	49.6137	0	0	0	56.0206	0	8.22704	1.65e-09	1.04e-07	-	2A	409000000	409000000	-	1315	-	-	-
TraesCS4A02G394600	53.0166	47.4056	31.2782	0	0	0	43.9002	0	7.8794	1.66e-09	1.05e-07	-	4A	670000000	670000000	+	1470	protein_coding	Transferase	-
novel.6334	43.1987	56.3964	32.3568	0	0	0	43.984	0	7.88354	1.66e-09	1.05e-07	-	2D	598000000	598000000	+	2000	-	-	-
TraesCS2B02G506600	202.249	263.183	156.391	710.463	607.811	1181.49	207.274	833.256	-2.00579	1.66e-09	1.05e-07	-	2B	704000000	704000000	-	2409	protein_coding	Glycosyltransferase 61	-
novel.6506	45.1623	46.5883	35.5925	0	0	0	42.4477	0	7.83059	1.68e-09	1.06e-07	-	2D	57321073	57323311	-	2149	-	PF12937:F-box-like|PF08387:FBD	-
TraesCS7D02G130300	34.3626	47.4056	46.3781	0	0	0	42.7154	0	7.83858	1.69e-09	1.07e-07	-	7D	82464274	82464582	+	309	protein_coding	-	-
novel.3342	80.5067	40.0496	59.3208	342.681	342.488	185.741	59.959	290.303	-2.27849	1.71e-09	1.08e-07	-	2A	268000000	268000000	+	1095	-	-	-
TraesCS1A02G158600	73.6342	80.9165	80.8919	259.739	242.067	206.58	78.4809	236.129	-1.5879	1.74e-09	1.1e-07	-	1A	283000000	283000000	+	1374	protein_coding	-	-
TraesCS2D02G525800	55.962	46.5883	30.1997	0	0	0	44.25	0	7.89071	1.74e-09	1.1e-07	-	2D	614000000	614000000	-	1339	protein_coding	Protein of unknown function DUF1677, Oryza sativa	-
TraesCS4B02G133900	49.0895	51.4923	85.2062	7.63938	2.11413	2.71816	61.9293	4.15723	3.91714	1.74e-09	1.1e-07	-	4B	174000000	174000000	+	1007	protein_coding	R3H-associated N-terminal domain	R3H
TraesCS4D02G214500	11.7815	16.3468	11.8642	101.495	73.9944	72.4844	13.3308	82.6578	-2.62039	1.75e-09	1.1e-07	-	4D	368000000	368000000	+	1611	protein_coding	NAD(P)-binding domain	adh_short
TraesCS2D02G513500	83.4521	100.533	83.0491	20.7355	12.6847	9.9666	89.0113	14.4623	2.6356	1.78e-09	1.12e-07	-	2D	605000000	605000000	+	1549	protein_coding	DapA-like	-
TraesCS6B02G363400	49.0895	27.7895	60.3993	0	0	0	45.7594	0	7.93356	1.78e-09	1.12e-07	-	6B	635000000	635000000	-	510	protein_coding	Peptidase S24/S26A/S26B/S26C	Peptidase_S24
TraesCS6B02G108400	34.3626	36.7802	63.635	0	0	0	44.926	0	7.90794	1.78e-09	1.12e-07	-	6B	88820632	88821681	-	1041	protein_coding	Protein of unknown function DUF1677, Oryza sativa	-
TraesCS5B02G461600	108.979	90.7246	79.8134	291.388	281.179	481.115	93.1722	351.227	-1.91503	1.79e-09	1.12e-07	-	5B	637000000	637000000	+	345	protein_coding	Bifunctional inhibitor/plant lipid transfer protein/seed storage helical domain	-
TraesCS7D02G434100	52.0348	41.6843	34.5139	0	0	0	42.7443	0	7.83974	1.8e-09	1.13e-07	-	7D	554000000	554000000	-	600	protein_coding	-	-
TraesCS3A02G383600	177.704	177.363	174.727	429.988	408.026	489.269	176.598	442.428	-1.3254	1.81e-09	1.14e-07	-	3A	633000000	633000000	+	1865	protein_coding	Magnesium transporter NIPA	DUF803
TraesCS6B02G052300	83.4521	44.1363	45.2995	0	1.05706	3.62422	57.6293	1.56043	5.12304	1.84e-09	1.15e-07	-	6B	31574555	31578063	-	1527	protein_coding	Phospholipid/glycerol acyltransferase	Acyltransferase
TraesCS6D02G334300	71.6706	73.5605	60.3993	0	1.05706	0	68.5435	0.352354	7.55968	1.85e-09	1.16e-07	-	6D	436000000	436000000	+	1408	protein_coding	eRF1 domain 1/Pelota-like	-
TraesCS7B02G085900	212.067	151.208	189.826	701.732	459.822	549.975	184.367	570.51	-1.63101	1.88e-09	1.17e-07	-	7B	99088470	99090547	-	2078	protein_coding	DNA-binding domain	AP2
TraesCS7A02G314600	59.8892	67.8391	66.8707	9.82207	1.05706	3.62422	64.8663	4.83445	3.76547	1.89e-09	1.18e-07	-	7A	448000000	448000000	+	1235	protein_coding	Protein kinase-like domain	Pkinase
novel.6969	17.6722	67.8391	79.8134	0	0	0	55.1082	0	8.20548	1.91e-09	1.19e-07	-	2D	614000000	614000000	-	2764	-	-	-
TraesCS2A02G511100	82.4703	25.3375	43.1424	0	0	0	50.3167	0	8.07226	1.92e-09	1.2e-07	-	2A	736000000	736000000	-	714	protein_coding	Zinc finger, RING-type	-
TraesCS5D02G176900	389.771	184.719	266.404	28.3749	40.1684	3.62422	280.298	24.0558	3.5522	1.94e-09	1.21e-07	-	5D	277000000	277000000	+	787	protein_coding	SKP1 component, dimerisation	Skp1_POZ
TraesCS2A02G253900	73.6342	93.9939	65.7921	260.83	224.097	255.507	77.8068	246.812	-1.66043	1.94e-09	1.21e-07	-	2A	386000000	386000000	-	2298	protein_coding	Myc-type, basic helix-loop-helix (bHLH) domain	HLH
TraesCS6A02G041700	348.535	391.505	420.638	1044.41	1212.45	834.476	386.893	1030.45	-1.41311	1.95e-09	1.21e-07	-	6A	22021274	22023743	+	2007	protein_coding	Catalase-like domain	Catalase
TraesCS3A02G079000	79.525	49.8576	64.7136	0	2.11413	7.24844	64.6987	3.12085	4.30591	1.95e-09	1.21e-07	-	3A	50936049	50937471	+	1423	protein_coding	F-box domain	-
TraesCS3D02G467000	35.3444	48.223	42.0638	0	0	0	41.8771	0	7.81072	1.96e-09	1.22e-07	-	3D	570000000	570000000	+	1381	protein_coding	NAC domain	NAM
novel.14389	35.3444	38.4149	39.9067	245.552	196.614	112.351	37.8887	184.839	-2.28477	1.96e-09	1.22e-07	-	5A	465000000	465000000	+	3119	-	PF13966:zinc-binding in reverse transcriptase	-
TraesCS5D02G025300	169.85	141.4	142.37	22.9182	29.5978	5.43633	151.206	19.3174	2.98308	1.97e-09	1.22e-07	-	5D	22439933	22444983	-	4663	protein_coding	Armadillo-type fold	-
novel.6954	31.4173	47.4056	49.6137	0	0	0	42.8122	0	7.84148	1.97e-09	1.22e-07	-	2D	599000000	599000000	-	939	-	-	-
TraesCS7D02G379000	6620.21	2582.79	3338.14	478.007	726.202	1113.54	4180.38	772.583	2.43541	1.97e-09	1.22e-07	-	7D	491000000	491000000	-	1244	protein_coding	Alpha carbonic anhydrase	-
novel.16891	79.525	29.4242	36.671	0	0	0	48.5401	0	8.02111	1.98e-09	1.23e-07	-	5D	379000000	379000000	+	1108	-	-	-
TraesCS2D02G527700	65.7799	38.4149	31.2782	0	0	0	45.1577	0	7.91849	2e-09	1.24e-07	-	2D	615000000	615000000	+	1299	protein_coding	-	-
TraesCS2D02G409600	92.2882	120.966	107.856	343.772	308.662	578.063	107.037	410.166	-1.938	2.01e-09	1.24e-07	-	2D	524000000	524000000	+	1769	protein_coding	Peptidase S10, serine carboxypeptidase	Peptidase_S10
novel.23882	70.6889	43.3189	65.7921	3.27402	0	0	59.9333	1.09134	5.86834	2.02e-09	1.25e-07	-	7D	153000000	153000000	+	1548	-	-	-
TraesCS5B02G515100	206.176	182.267	237.283	784.674	550.73	531.854	208.575	622.419	-1.57836	2.03e-09	1.25e-07	-	5B	680000000	680000000	-	1009	protein_coding	-	-
TraesCS5B02G234000	122.724	201.065	175.805	511.839	459.822	625.178	166.531	532.28	-1.6754	2.04e-09	1.26e-07	-	5B	412000000	412000000	-	1325	protein_coding	Annexin repeat	-
TraesCS2D02G512500	37.308	32.6935	63.635	0	0	0	44.5455	0	7.89508	2.04e-09	1.26e-07	-	2D	604000000	604000000	-	938	protein_coding	Zinc finger, RING-type	-
novel.12016	107.997	85.8205	104.62	18.5528	23.2554	20.8392	99.4792	20.8825	2.24983	2.05e-09	1.26e-07	-	4A	667000000	667000000	-	1022	-	-	-
TraesCS1A02G257400	377.007	933.401	709.692	178.98	154.331	137.72	673.367	157.01	2.1018	2.05e-09	1.26e-07	-	1A	450000000	450000000	+	2251	protein_coding	Proton-dependent oligopeptide transporter family	-
TraesCS4D02G127100	521.33	416.843	440.052	1069.51	1056.01	1341.87	459.408	1155.8	-1.33168	2.06e-09	1.27e-07	-	4D	112000000	112000000	-	2523	protein_coding	Glycoside hydrolase superfamily	-
TraesCS2D02G084900	43.1987	26.9722	71.1849	0	0	0	47.1186	0	7.97534	2.06e-09	1.27e-07	-	2D	36771092	36771628	+	537	protein_coding	TRAF-like	MATH
TraesCS6B02G342700	323.009	290.973	285.818	799.953	735.716	643.299	299.933	726.322	-1.27556	2.08e-09	1.28e-07	-	6B	603000000	603000000	-	4540	protein_coding	Histidine kinase-like ATPase, C-terminal domain	HATPase_c
novel.20708	58.9074	27.7895	47.4566	0	0	0	44.7178	0	7.90138	2.09e-09	1.28e-07	-	6D	429000000	429000000	-	2149	-	PF07727:Reverse transcriptase (RNA-dependent DNA polymerase)	RVT_2
TraesCS3D02G326900	699.034	635.072	649.293	1328.16	1535.91	1653.55	661.133	1505.87	-1.18793	2.09e-09	1.28e-07	-	3D	439000000	439000000	+	2382	protein_coding	Tubulin/FtsZ, GTPase domain	Tubulin_C
TraesCS5B02G013700	515.439	487.134	444.366	117.865	127.905	41.6785	482.313	95.816	2.33586	2.12e-09	1.3e-07	-	5B	13353453	13357427	+	1713	protein_coding	-	-
novel.20240	52.0348	38.4149	35.5925	0	0	0	42.0141	0	7.81422	2.12e-09	1.3e-07	-	6D	361000000	361000000	+	1412	-	PF03478:Protein of unknown function (DUF295)	DUF295
TraesCS4A02G329400	56.9438	43.3189	66.8707	6.54805	3.17119	1.81211	55.7111	3.84378	3.88642	2.15e-09	1.32e-07	-	4A	614000000	614000000	-	618	protein_coding	Protein of unknown function DUF3615	-
TraesCS7D02G211500	186.54	167.554	162.863	438.719	414.368	560.848	172.319	471.312	-1.45234	2.16e-09	1.32e-07	-	7D	170000000	170000000	-	2343	protein_coding	-	-
TraesCS2B02G134500	60.871	33.5109	36.671	0	0	0	43.6843	0	7.86944	2.17e-09	1.33e-07	-	2B	101000000	101000000	-	1361	protein_coding	WD40-repeat-containing domain	-
TraesCS4D02G245600	283.737	124.236	193.062	27.2835	32.7689	6.34238	200.345	22.1316	3.18894	2.24e-09	1.37e-07	-	4D	414000000	414000000	-	729	protein_coding	-	-
TraesCS1B02G354000	1458.94	1807.14	1807.67	3845.89	3937.56	5340.28	1691.25	4374.58	-1.37113	2.24e-09	1.37e-07	-	1B	584000000	584000000	+	1750	protein_coding	Transferase	-
TraesCS1B02G162400	41.2352	85.8205	60.3993	0	3.17119	0	62.485	1.05706	5.93903	2.25e-09	1.37e-07	-	1B	280000000	280000000	+	1407	protein_coding	tRNA synthetases class I, catalytic domain	tRNA-synt_1e
novel.10472	91.3064	24.5202	39.9067	0	0	0	51.9111	0	8.11758	2.25e-09	1.38e-07	-	3D	32074547	32075711	-	1165	-	-	-
TraesCS4B02G317500	1751.51	1024.12	1146.51	237.912	404.855	140.438	1307.38	261.069	2.32521	2.28e-09	1.39e-07	-	4B	607000000	607000000	-	1003	protein_coding	-	-
TraesCS3D02G127900	57.9256	82.5512	63.635	1.09134	0	0	68.0373	0.36378	7.54973	2.28e-09	1.39e-07	-	3D	85826868	85828260	+	1393	protein_coding	-	-
TraesCS1B02G256100	209.121	259.096	263.168	639.526	556.015	704.91	243.795	633.484	-1.37784	2.29e-09	1.39e-07	-	1B	452000000	452000000	-	1941	protein_coding	Glycosyltransferase 61	-
TraesCSU02G058800	38.2898	107.889	88.4419	1.09134	0	0	78.2068	0.36378	7.75024	2.3e-09	1.4e-07	-	Un	46189495	46189875	-	381	protein_coding	Ribosome-inactivating protein	-
TraesCS2B02G156700	92.2882	49.8576	45.2995	4.36536	3.17119	6.34238	62.4818	4.62631	3.73917	2.32e-09	1.41e-07	-	2B	131000000	131000000	+	1548	protein_coding	Thioredoxin-like fold	-
TraesCS2B02G325300	82.4703	49.0403	78.7348	0	1.05706	0	70.0818	0.352354	7.58808	2.32e-09	1.41e-07	-	2B	465000000	465000000	+	1045	protein_coding	PB1 domain	-
TraesCS2A02G311000	372.098	440.546	366.71	116.773	125.79	163.996	393.118	135.52	1.53458	2.32e-09	1.41e-07	-	2A	535000000	535000000	+	1050	protein_coding	P-loop containing nucleoside triphosphate hydrolase	Ras
TraesCS3A02G247500	72.6524	99.7153	120.799	0	11.6277	9.9666	97.7221	7.1981	3.74513	2.33e-09	1.41e-07	-	3A	466000000	466000000	+	1316	protein_coding	NAC domain	NAM
TraesCS3D02G362500	114.869	93.9939	93.8347	16.3701	22.1983	7.24844	100.899	15.2723	2.7386	2.34e-09	1.42e-07	-	3D	477000000	477000000	+	659	protein_coding	PH domain-like	PH
TraesCS2B02G195000	73.6342	26.1548	42.0638	0	0	0	47.2843	0	7.98252	2.35e-09	1.42e-07	-	2B	172000000	172000000	-	573	protein_coding	Zinc finger, RING-type	-
novel.6958	248.393	246.019	256.697	41.471	65.5379	86.9812	250.37	64.6633	1.94709	2.38e-09	1.44e-07	-	2D	603000000	603000000	-	2092	-	PF00389:D-isomer specific 2-hydroxyacid dehydrogenase, catalytic domain|PF02826:D-isomer specific 2-hydroxyacid dehydrogenase, NAD binding domain|PF01842:ACT domain	2-Hacid_dh_C
TraesCS2D02G491700	77.5614	74.3778	67.9492	1.09134	0	9.06054	73.2961	3.38396	4.36523	2.43e-09	1.47e-07	-	2D	590000000	590000000	+	2410	protein_coding	TLDc domain	-
novel.10427	125.669	42.5016	62.5564	3.27402	8.4565	2.71816	76.909	4.81623	4.00935	2.44e-09	1.48e-07	-	3D	5387099	5388331	-	816	-	-	-
TraesCS7B02G118400	253.302	289.338	309.546	679.905	642.694	796.422	284.062	706.34	-1.31483	2.46e-09	1.49e-07	-	7B	138000000	138000000	-	1474	protein_coding	NmrA-like domain	NmrA
novel.12633	53.9984	30.2415	43.1424	0	0	0	42.4608	0	7.82724	2.47e-09	1.49e-07	-	4B	636000000	636000000	+	1553	-	PF00012:Hsp70 protein|PF10712:NAD-specific glutamate dehydrogenase	HSP70
TraesCS5D02G377500	56.9438	49.8576	25.8854	0	0	0	44.229	0	7.89074	2.48e-09	1.5e-07	-	5D	449000000	449000000	-	1363	protein_coding	Domain unknown function DUF295	-
TraesCS2B02G591200	132.542	865.562	609.386	6.54805	3.17119	0	535.83	3.23974	7.39234	2.48e-09	1.5e-07	-	2B	777000000	777000000	-	1139	protein_coding	-	-
TraesCS4D02G195000	0.98179	1.63468	0	54.567	27.4836	160.372	0.872156	80.8074	-6.44633	2.5e-09	1.51e-07	-	4D	338000000	338000000	+	2500	protein_coding	PC-Esterase	-
TraesCS3D02G015400	101.124	30.2415	63.635	2.18268	2.11413	4.53027	65.0003	2.94236	4.43628	2.51e-09	1.52e-07	-	3D	5411900	5412617	+	606	protein_coding	-	-
novel.6008	133.523	203.517	168.255	50.2017	40.1684	31.7119	168.432	40.694	2.05577	2.52e-09	1.52e-07	-	2D	208000000	208000000	+	3996	-	-	-
TraesCS2A02G497600	235.63	229.672	216.79	76.3939	80.3368	82.451	227.364	79.7272	1.51138	2.53e-09	1.52e-07	-	2A	728000000	728000000	+	1630	protein_coding	-	-
TraesCS3A02G113300	51.0531	46.5883	29.1211	0	0	0	42.2542	0	7.82452	2.53e-09	1.52e-07	-	3A	80431989	80433464	-	1476	protein_coding	NAC domain	NAM
TraesCS2A02G567100	64.7981	44.1363	65.7921	0	6.34238	1.81211	58.2422	2.71816	4.4258	2.54e-09	1.53e-07	-	2A	766000000	766000000	-	1613	protein_coding	-	-
novel.16015	66.7617	24.5202	47.4566	0	0	0	46.2462	0	7.9498	2.54e-09	1.53e-07	-	5B	19752843	19754918	-	2076	-	PF07727:Reverse transcriptase (RNA-dependent DNA polymerase)	RVT_2
novel.17470	88.3611	35.1456	52.8494	2.18268	2.11413	0	58.7853	1.43227	5.42287	2.55e-09	1.53e-07	-	5D	458000000	458000000	-	573	-	-	-
novel.20358	43.1987	35.9629	42.0638	0	0	0	40.4085	0	7.75685	2.55e-09	1.53e-07	-	6D	471000000	471000000	+	1255	-	-	-
TraesCS1D02G117000	408.425	223.133	331.118	75.3025	63.4238	23.5574	320.892	54.0946	2.57413	2.57e-09	1.54e-07	-	1D	113000000	113000000	-	574	protein_coding	DNA/RNA-binding protein Alba-like	-
TraesCS2B02G324500	281.774	161.833	161.784	46.9276	33.826	51.6451	201.797	44.1329	2.19016	2.58e-09	1.54e-07	-	2B	464000000	464000000	+	3972	protein_coding	T-complex 11	-
TraesCS7A02G388700	83.4521	106.254	119.72	386.335	309.719	747.495	103.142	481.183	-2.22335	2.6e-09	1.55e-07	-	7A	564000000	564000000	+	1623	protein_coding	GDSL lipase/esterase	Lipase_GDSL
novel.24835	52.0348	49.8576	58.2422	2.18268	1.05706	0	53.3782	1.07991	5.707	2.6e-09	1.56e-07	-	7D	600000000	600000000	-	1069	-	-	-
novel.399	196.358	136.495	155.312	34.9229	34.8831	11.7787	162.722	27.1949	2.59179	2.61e-09	1.56e-07	-	1A	469000000	469000000	+	3298	-	-	-
TraesCS5D02G145300	571.402	611.369	591.051	2095.37	1678.62	5077.53	591.274	2950.51	-2.3192	2.62e-09	1.57e-07	-	5D	232000000	232000000	+	356	protein_coding	Bifunctional inhibitor/plant lipid transfer protein/seed storage helical domain	-
TraesCS2A02G078000	663.69	192.892	382.889	81.8506	62.3667	36.2422	413.157	60.1531	2.78289	2.63e-09	1.57e-07	-	2A	35582909	35584365	-	1364	protein_coding	Strictosidine synthase, conserved region	Str_synth
TraesCS6A02G324200	44.1805	31.8762	42.0638	142.966	139.532	224.702	39.3735	169.066	-2.10898	2.65e-09	1.58e-07	-	6A	558000000	558000000	-	1434	protein_coding	Haem peroxidase	-
TraesCS5D02G026600	59.8892	56.3964	99.2275	0	2.11413	0	71.8377	0.704708	6.72532	2.66e-09	1.59e-07	-	5D	24332754	24333994	+	1241	protein_coding	Protein of unknown function DUF1677, Oryza sativa	-
novel.16442	76.5796	27.7895	36.671	0	0	0	47.0134	0	7.97483	2.66e-09	1.59e-07	-	5B	557000000	557000000	-	1484	-	PF01434:Peptidase family M41|PF00004:ATPase family associated with various cellular activities (AAA)	AAA
novel.1594	57.9256	34.3282	34.5139	0	0	0	42.2559	0	7.82188	2.74e-09	1.63e-07	-	1B	679000000	679000000	+	1228	-	-	-
TraesCS7A02G236700	58.9074	119.331	100.306	16.3701	6.34238	11.7787	92.8483	11.4971	3.01689	2.76e-09	1.64e-07	-	7A	210000000	210000000	+	959	protein_coding	HSP20-like chaperone	-
TraesCS6B02G381400	31.4173	232.941	157.47	13.0961	5.28531	5.43633	140.609	7.93924	4.15807	2.76e-09	1.64e-07	-	6B	656000000	656000000	-	3301	protein_coding	Periplasmic binding protein-like I	Lig_chan
TraesCS5D02G450900	0	1.63468	6.47136	48.019	47.5678	113.257	2.70201	69.6145	-4.7471	2.76e-09	1.64e-07	-	5D	499000000	499000000	-	1313	protein_coding	RlpA-like protein, double-psi beta-barrel domain	-
TraesCS2D02G497500	54.9802	43.3189	65.7921	0	1.05706	1.81211	54.6971	0.956391	5.76572	2.76e-09	1.64e-07	-	2D	593000000	593000000	+	623	protein_coding	-	-
novel.6333	66.7617	35.9629	30.1997	0	0	0	44.3081	0	7.89087	2.77e-09	1.65e-07	-	2D	595000000	595000000	+	1693	-	-	-
TraesCS6A02G268000	161.995	170.006	204.926	44.745	41.2254	60.7056	178.976	48.892	1.86618	2.78e-09	1.65e-07	-	6A	494000000	494000000	+	1154	protein_coding	Small GTPase superfamily, ARF/SAR type	Arf
novel.1144	180.649	62.1177	75.4992	14.1874	9.51356	5.43633	106.089	9.71244	3.46264	2.82e-09	1.67e-07	-	1A	584000000	584000000	-	791	-	-	-
TraesCS2D02G600100	2441.71	2936.7	2666.2	5727.36	5881.5	5434.52	2681.54	5681.12	-1.08297	2.82e-09	1.67e-07	-	2D	651000000	651000000	+	1355	protein_coding	Domain of unknown function DUF3700	-
TraesCS3D02G528700	36.3262	32.6935	57.1636	0	0	0	42.0611	0	7.81264	2.83e-09	1.68e-07	-	3D	607000000	607000000	-	1185	protein_coding	Domain unknown function DUF295	DUF295
TraesCS2A02G115700	48.1077	33.5109	39.9067	0	0	0	40.5084	0	7.76021	2.87e-09	1.7e-07	-	2A	66003099	66004300	-	1202	protein_coding	C2 domain	C2
TraesCS2A02G480900	293.555	380.062	362.396	1024.77	766.37	1212.3	345.338	1001.15	-1.53555	2.87e-09	1.7e-07	-	2A	718000000	718000000	-	2395	protein_coding	Glycosyltransferase 61	-
TraesCS2A02G125800	86.3975	42.5016	48.5352	1.09134	2.11413	0	59.1448	1.06849	5.85446	2.87e-09	1.7e-07	-	2A	74164965	74166896	+	1461	protein_coding	-	-
novel.12945	0	0	0	80.7592	23.2554	37.1482	0	47.0543	-8.06671	2.88e-09	1.7e-07	-	4B	256000000	256000000	-	763	-	-	-
novel.20048	655.836	419.295	454.074	66.5718	134.247	30.8058	509.735	77.2082	2.72623	2.89e-09	1.71e-07	-	6D	87313650	87314432	+	566	-	PF09072:Translation machinery associated TMA7	-
TraesCS2B02G104500	59.8892	27.7895	42.0638	0	0	0	43.2475	0	7.85362	2.9e-09	1.71e-07	-	2B	65059136	65060579	-	1444	protein_coding	F-box domain	-
TraesCS3D02G228100	497.767	277.078	286.897	77.4852	95.1356	40.7724	353.914	71.1311	2.3186	2.94e-09	1.74e-07	-	3D	310000000	310000000	-	2972	protein_coding	P-loop containing nucleoside triphosphate hydrolase	AAA
TraesCS7D02G341800	276.865	176.545	296.604	40.3796	78.2226	45.3027	250.005	54.635	2.19409	2.95e-09	1.74e-07	-	7D	437000000	437000000	-	4266	protein_coding	P-loop containing nucleoside triphosphate hydrolase	HA2
novel.7613	2.94537	0.817339	0	39.2883	54.9673	52.5512	1.25424	48.9356	-5.27788	2.96e-09	1.74e-07	-	3A	709000000	709000000	+	2129	-	-	-
novel.4468	93.27	52.3097	85.2062	297.936	421.768	238.292	76.9286	319.332	-2.05718	2.98e-09	1.76e-07	-	2B	64095163	64097843	+	2681	-	-	-
novel.22724	32.3991	44.9536	43.1424	0	0	0	40.165	0	7.7499	3.04e-09	1.79e-07	-	7B	600000000	600000000	+	884	-	-	-
TraesCS2D02G074400	0.98179	13.8948	12.9427	121.139	69.7661	261.85	9.27309	150.918	-4.01938	3.04e-09	1.79e-07	-	2D	31886408	31889787	-	1631	protein_coding	Peptidase M20	Peptidase_M20
TraesCS6D02G351800	105.052	38.4149	49.6137	0	1.05706	1.81211	64.36	0.956391	6.00507	3.04e-09	1.79e-07	-	6D	449000000	449000000	+	718	protein_coding	-	-
TraesCS5A02G192300	994.553	356.36	522.023	65.4805	44.3966	145.875	624.312	85.2506	2.86848	3.07e-09	1.8e-07	-	5A	396000000	396000000	+	2285	protein_coding	FAD/NAD(P)-binding domain	-
TraesCS3B02G031600	53.9984	41.6843	29.1211	0	0	0	41.6013	0	7.80124	3.09e-09	1.81e-07	-	3B	14345363	14346553	-	1191	protein_coding	Protein kinase-like domain	Pkinase
TraesCS5D02G276500	525.257	501.846	469.173	108.043	119.448	203.862	498.759	143.784	1.79103	3.12e-09	1.83e-07	-	5D	379000000	379000000	-	1531	protein_coding	NAD(P)-binding domain	Epimerase
novel.3115	82.4703	23.7028	39.9067	0	0	0	48.6933	0	8.02504	3.14e-09	1.84e-07	-	2A	9394144	9847402	+	1255	-	-	-
TraesCS7D02G512300	91.3064	49.0403	86.2848	12.0047	3.17119	6.34238	75.5438	7.17277	3.40299	3.17e-09	1.86e-07	-	7D	614000000	614000000	+	1365	protein_coding	Domain unknown function DUF295	DUF295
TraesCS5D02G263000	209.121	165.92	158.548	42.5623	59.1955	36.2422	177.863	46	1.95467	3.19e-09	1.87e-07	-	5D	369000000	369000000	+	2402	protein_coding	-	-
TraesCS5A02G302500	397.625	361.264	395.831	74.2112	115.22	33.524	384.907	74.3183	2.37703	3.2e-09	1.87e-07	-	5A	512000000	512000000	-	1899	protein_coding	Domain of unknown function DUF2828	-
novel.3476	13.7451	49.8576	45.2995	236.821	239.953	182.117	36.3007	219.63	-2.59303	3.2e-09	1.87e-07	-	2A	454000000	454000000	+	1817	-	-	-
TraesCS4A02G074200	103.088	114.427	132.663	359.051	356.23	284.501	116.726	333.261	-1.51406	3.24e-09	1.89e-07	-	4A	73449940	73455684	+	2766	protein_coding	-	-
TraesCS2A02G406900	286.683	571.32	509.08	129.87	128.962	96.0418	455.694	118.291	1.94776	3.25e-09	1.89e-07	-	2A	663000000	663000000	-	2690	protein_coding	Peptidase S9A, N-terminal domain	-
TraesCS5A02G164200	1193.86	840.224	896.283	2273.26	2739.91	3593.41	976.788	2868.86	-1.55466	3.25e-09	1.9e-07	-	5A	353000000	353000000	+	1755	protein_coding	GDSL lipase/esterase	Lipase_GDSL
TraesCS2D02G458700	542.93	278.712	327.882	96.038	102.535	54.3633	383.175	84.3121	2.18703	3.27e-09	1.91e-07	-	2D	566000000	566000000	-	651	protein_coding	Ubiquitin-related domain	ubiquitin
TraesCS2A02G087900	77.5614	23.7028	40.9853	0	0	0	47.4165	0	7.98652	3.28e-09	1.91e-07	-	2A	41227652	41228248	+	597	protein_coding	TRAF-like	MATH
TraesCS4B02G341400	89.3428	161.833	124.034	449.632	366.801	646.923	125.07	487.785	-1.96186	3.29e-09	1.91e-07	-	4B	634000000	634000000	-	2022	protein_coding	Peptidase S10, serine carboxypeptidase	Peptidase_S10
TraesCS1D02G373500	50.0713	38.4149	32.3568	0	0	0	40.281	0	7.75396	3.29e-09	1.91e-07	-	1D	451000000	451000000	+	1594	protein_coding	-	-
TraesCS5B02G419400	77.5614	26.1548	36.671	0	0	0	46.7957	0	7.96801	3.29e-09	1.91e-07	-	5B	595000000	595000000	-	1346	protein_coding	SGNH hydrolase-type esterase domain	Lipase_GDSL
TraesCS5B02G024500	558.638	507.567	552.222	99.312	140.589	32.618	539.476	90.8398	2.57386	3.33e-09	1.94e-07	-	5B	23352259	23352937	+	679	protein_coding	-	-
TraesCS4A02G249200	1279.27	657.957	751.756	196.441	298.092	212.923	896.328	235.819	1.92638	3.34e-09	1.94e-07	-	4A	560000000	560000000	-	1503	protein_coding	Zinc finger, CHY-type	zf-CHY
TraesCS1B02G442400	31.4173	53.9443	39.9067	213.903	141.646	407.724	41.7561	254.425	-2.6045	3.36e-09	1.95e-07	-	1B	663000000	663000000	-	1544	protein_coding	Fungal lipase-like domain	Lipase_3
TraesCS2D02G483200	36.3262	26.9722	73.342	0	0	0	45.5468	0	7.92632	3.41e-09	1.98e-07	-	2D	585000000	585000000	+	877	protein_coding	-	-
TraesCS2D02G500800	50.0713	28.6069	44.2209	0	0	0	40.9663	0	7.77515	3.43e-09	1.99e-07	-	2D	595000000	595000000	+	616	protein_coding	-	-
TraesCS6B02G267800	8.83611	14.7121	11.8642	86.2159	75.0515	64.3299	11.8041	75.1991	-2.66039	3.45e-09	2e-07	-	6B	481000000	481000000	-	2884	protein_coding	Major facilitator superfamily domain	MFS_1
TraesCS6D02G110400	109.96	47.4056	64.7136	0	2.11413	0	74.0265	0.704708	6.76882	3.48e-09	2.01e-07	-	6D	76042794	76043516	+	579	protein_coding	Homeobox domain-like	Homeobox
TraesCS3B02G070500	60.871	49.8576	22.6498	0	0	0	44.4594	0	7.89824	3.49e-09	2.02e-07	-	3B	42473236	42475770	-	1775	protein_coding	Domain of unknown function DUF1618	-
TraesCS7D02G264600	31.4173	18.7988	24.8069	115.682	105.706	111.445	25.0076	110.944	-2.15668	3.49e-09	2.02e-07	-	7D	245000000	245000000	-	1747	protein_coding	Myc-type, basic helix-loop-helix (bHLH) domain	HLH
novel.23728	31.4173	32.6935	65.7921	0	0	0	43.301	0	7.8542	3.49e-09	2.02e-07	-	7D	35988362	35989656	+	1295	-	-	-
TraesCS5A02G033200	23.563	53.9443	52.8494	0	0	0	43.4522	0	7.8635	3.54e-09	2.04e-07	-	5A	30399732	30401751	+	1110	protein_coding	Ureide permease	-
novel.4141	45.1623	44.1363	48.5352	2.18268	3.17119	2.71816	45.9446	2.69068	4.09053	3.55e-09	2.05e-07	-	2A	479000000	479000000	-	834	-	-	-
TraesCS5A02G298700	888.52	577.041	691.357	1.09134	24.3124	4.53027	718.972	9.97802	6.17406	3.57e-09	2.06e-07	-	5A	506000000	506000000	-	2178	protein_coding	Heat shock protein 70 family	HSP70
TraesCS4A02G390200	6.87253	16.3468	26.964	121.139	90.9074	205.674	16.7278	139.24	-3.06683	3.61e-09	2.08e-07	-	4A	667000000	667000000	+	171	protein_coding	-	-
novel.16675	96.2154	40.8669	52.8494	0	3.17119	0	63.3106	1.05706	5.95331	3.63e-09	2.09e-07	-	5D	44578999	44581042	+	2044	-	PF07727:Reverse transcriptase (RNA-dependent DNA polymerase)	RVT_2
novel.19216	60.871	35.1456	30.1997	0	0	0	42.0721	0	7.81618	3.64e-09	2.1e-07	-	6B	708000000	708000000	+	936	-	PF01754:A20-like zinc finger|PF01428:AN1-like Zinc finger	zf-A20
TraesCS1A02G406300	0.98179	19.6161	15.0998	124.413	114.163	212.923	11.8993	150.5	-3.65087	3.67e-09	2.11e-07	-	1A	569000000	569000000	+	761	protein_coding	NIF system FeS cluster assembly, NifU, N-terminal	-
TraesCS3A02G040300	49.0895	26.9722	47.4566	0	0	0	41.1728	0	7.78186	3.71e-09	2.14e-07	-	3A	21175502	21175972	-	471	protein_coding	Ubiquitin-related domain	ubiquitin
TraesCS6A02G080400	251.338	195.344	238.362	21.8268	68.7091	39.8664	228.348	43.4674	2.39233	3.74e-09	2.15e-07	-	6A	49130896	49132023	-	1128	protein_coding	-	-
novel.12779	62.8345	44.1363	64.7136	3.27402	7.39944	5.43633	57.2281	5.36993	3.40705	3.78e-09	2.17e-07	-	4B	72890829	72892482	-	1654	-	-	-
TraesCS7A02G169100	14.7268	31.8762	16.1784	132.052	90.9074	196.614	20.9272	139.858	-2.72777	3.8e-09	2.18e-07	-	7A	126000000	126000000	+	1791	protein_coding	EamA domain	DUF6
novel.5816	71.6706	32.6935	29.1211	0	0	0	44.4951	0	7.89659	3.81e-09	2.19e-07	-	2D	18187102	18189069	+	1303	-	PF03018:Dirigent-like protein	-
TraesCS3D02G543200	68.7253	31.0589	31.2782	0	0	0	43.6874	0	7.86978	3.87e-09	2.22e-07	-	3D	614000000	614000000	-	1657	protein_coding	SKP1 component, dimerisation	-
TraesCS3A02G369500	240.538	76.8298	141.291	27.2835	9.51356	8.15449	152.887	14.9839	3.36171	3.99e-09	2.29e-07	-	3A	621000000	621000000	+	604	protein_coding	PH domain-like	PH
novel.7007	75.5978	20.4335	46.3781	0	0	0	47.4698	0	7.98758	4.04e-09	2.31e-07	-	2D	640000000	640000000	-	863	-	-	-
TraesCS7B02G112200	102.106	50.675	59.3208	0	2.11413	0	70.7006	0.704708	6.70329	4.07e-09	2.33e-07	-	7B	129000000	129000000	+	495	protein_coding	Zinc finger, RING-type	-
TraesCS3D02G215700	1303.82	3102.62	2589.62	7908.95	8703.85	9061.45	2332.02	8558.08	-1.8756	4.11e-09	2.35e-07	-	3D	292000000	292000000	-	468	protein_coding	-	-
novel.6328	100.142	37.5976	77.6563	0	1.05706	0	71.7988	0.352354	7.62283	4.15e-09	2.37e-07	-	2D	589000000	589000000	+	1668	-	-	-
novel.16521	75.5978	46.5883	48.5352	0	3.17119	0	56.9071	1.05706	5.80172	4.17e-09	2.38e-07	-	5B	650000000	650000000	-	1814	-	PF02365:No apical meristem (NAM) protein	NAM
TraesCS7B02G067000	396.643	466.7	495.059	189.893	145.875	173.963	452.801	169.91	1.41402	4.21e-09	2.4e-07	-	7B	72435633	72437807	+	1353	protein_coding	Galactose mutarotase-like domain	Aldose_epim
TraesCS7A02G474100	50.0713	25.3375	48.5352	0	0	0	41.3147	0	7.78658	4.22e-09	2.41e-07	-	7A	670000000	670000000	-	939	protein_coding	SKP1/BTB/POZ domain	BTB
TraesCS5A02G405300	511.512	409.487	409.853	176.797	162.788	122.317	443.617	153.967	1.52879	4.22e-09	2.41e-07	-	5A	597000000	597000000	+	1479	protein_coding	RNA recognition motif domain	RRM_1
novel.1775	72.6524	37.5976	79.8134	0	5.28531	0	63.3545	1.76177	5.20807	4.23e-09	2.41e-07	-	1B	393000000	393000000	-	1235	-	-	-
TraesCS4B02G322400	106.033	49.8576	72.2635	10.9134	8.4565	8.15449	76.0515	9.1748	3.05402	4.23e-09	2.41e-07	-	4B	613000000	613000000	-	1975	protein_coding	Domain of unknown function DUF1618	-
novel.9969	45.1623	40.0496	31.2782	0	0	0	38.83	0	7.70167	4.26e-09	2.42e-07	-	3D	68932260	68933673	+	1414	-	PF07762:Protein of unknown function (DUF1618)	-
TraesCS5B02G273900	139.414	76.8298	119.72	16.3701	24.3124	9.06054	111.988	16.581	2.76482	4.26e-09	2.42e-07	-	5B	459000000	459000000	-	1422	protein_coding	-	-
novel.3164	82.4703	59.6657	37.7496	0	3.17119	0	59.9619	1.05706	5.87801	4.26e-09	2.42e-07	-	2A	35630165	35631642	+	1396	-	PF03088:Strictosidine synthase	Str_synth
novel.15798	109.96	22.8855	78.7348	3.27402	0	1.81211	70.5269	1.69538	5.38172	4.28e-09	2.43e-07	-	5B	548000000	548000000	+	1419	-	-	-
TraesCS2D02G473500	103.088	103.802	78.7348	263.013	264.266	333.428	95.2083	286.902	-1.5895	4.31e-09	2.45e-07	-	2D	577000000	577000000	+	4928	protein_coding	P-loop containing nucleoside triphosphate hydrolase	NB-ARC
TraesCS3B02G151900	173.777	78.4645	91.6775	20.7355	15.8559	16.309	114.64	17.6335	2.70232	4.38e-09	2.48e-07	-	3B	144000000	144000000	+	789	protein_coding	-	-
TraesCS4B02G070300	81.4885	120.149	130.506	385.243	427.053	294.468	110.714	368.921	-1.73595	4.39e-09	2.49e-07	-	4B	64611168	64612597	-	971	protein_coding	Dormancy/auxin associated protein	-
TraesCS1D02G064600	57.9256	27.7895	37.7496	0	0	0	41.1549	0	7.78247	4.41e-09	2.5e-07	-	1D	46096696	46098620	+	1925	protein_coding	F-box domain	-
TraesCS4B02G139000	238.575	276.26	231.89	582.776	745.229	582.593	248.909	636.866	-1.35396	4.43e-09	2.51e-07	-	4B	184000000	184000000	-	1726	protein_coding	SGNH hydrolase-type esterase domain	-
TraesCS1D02G207300	53.9984	65.3871	69.0278	1.09134	1.05706	0	62.8044	0.716134	6.53318	4.47e-09	2.53e-07	-	1D	294000000	294000000	+	831	protein_coding	-	-
TraesCS2D02G518400	62.8345	27.7895	35.5925	0	0	0	42.0722	0	7.81456	4.49e-09	2.54e-07	-	2D	609000000	609000000	-	654	protein_coding	Lysine methyltransferase	-
novel.870	198.321	42.5016	102.463	2.18268	7.39944	11.7787	114.429	7.12028	3.98431	4.49e-09	2.54e-07	-	1A	344000000	344000000	-	1471	-	-	-
TraesCS7B02G344800	71.6706	53.9443	61.4779	0	1.05706	0	62.3643	0.352354	7.42125	4.5e-09	2.54e-07	-	7B	601000000	601000000	+	599	protein_coding	-	-
TraesCS3B02G566400	48.1077	53.127	57.1636	3.27402	5.28531	0	52.7995	2.85311	4.26167	4.54e-09	2.56e-07	-	3B	798000000	798000000	-	432	protein_coding	SKP1 component, dimerisation	Skp1
TraesCS2D02G531500	58.9074	71.1085	56.0851	0	1.05706	0	62.0336	0.352354	7.4162	4.54e-09	2.56e-07	-	2D	617000000	617000000	+	2087	protein_coding	Concanavalin A-like lectin/glucanase domain	-
TraesCS2D02G497400	259.192	287.703	263.168	86.2159	99.3639	106.914	270.021	97.4981	1.4683	4.57e-09	2.57e-07	-	2D	593000000	593000000	-	2634	protein_coding	MoeA, N-terminal and linker domain	-
TraesCS2D02G471800	95.2336	32.6935	67.9492	0	3.17119	0	65.2921	1.05706	5.99575	4.58e-09	2.58e-07	-	2D	576000000	576000000	+	1441	protein_coding	SKP1/BTB/POZ domain	BTB
TraesCS2D02G099900	219.921	152.842	196.298	31.6489	35.9401	61.6117	189.687	43.0669	2.12997	4.64e-09	2.61e-07	-	2D	52041230	52043832	+	1586	protein_coding	Pectin lyase fold/virulence factor	-
TraesCS7D02G076600	26.5083	38.4149	59.3208	0	0	0	41.4147	0	7.7913	4.65e-09	2.62e-07	-	7D	45221301	45221930	+	630	protein_coding	Strictosidine synthase, conserved region	Str_synth
TraesCS4B02G230500	151.196	214.143	175.805	523.844	477.792	451.215	180.381	484.284	-1.42245	4.66e-09	2.62e-07	-	4B	482000000	482000000	+	2748	protein_coding	-	-
novel.15155	2.94537	1.63468	3.23568	41.471	56.0243	38.9603	2.60524	45.4852	-4.15578	4.67e-09	2.62e-07	-	5A	569000000	569000000	-	773	-	-	-
novel.1671	0	2.45202	1.07856	58.9324	69.7661	29.8998	1.17686	52.8661	-5.40965	4.7e-09	2.64e-07	-	1B	219000000	219000000	-	452	-	-	-
TraesCS7D02G483600	773.65	1318.37	1138.96	2797.11	2977.74	3656.84	1076.99	3143.9	-1.54536	4.72e-09	2.65e-07	-	7D	593000000	593000000	-	1369	protein_coding	Domain of unknown function DUF588	-
novel.6624	40.2534	35.9629	31.2782	137.509	160.673	115.975	35.8315	138.053	-1.94284	4.75e-09	2.67e-07	-	2D	202000000	202000000	-	800	-	-	-
novel.3827	102.106	14.7121	49.6137	0	0	0	55.4773	0	8.21296	4.82e-09	2.7e-07	-	2A	40620647	40622045	-	1399	-	-	-
TraesCS3D02G174800	6.87253	31.0589	35.5925	162.61	171.244	187.553	24.508	173.802	-2.8261	4.93e-09	2.76e-07	-	3D	157000000	157000000	-	1597	protein_coding	Voltage-dependent anion channel	C4dic_mal_tran
TraesCS2D02G403800	334.79	531.27	472.409	162.61	145.875	124.129	446.156	144.205	1.63141	5.05e-09	2.83e-07	-	2D	518000000	518000000	-	2591	protein_coding	Peptidase S9A, N-terminal domain	-
TraesCS3A02G308900	88.3611	44.9536	70.1064	0	2.11413	0	67.807	0.704708	6.64212	5.08e-09	2.84e-07	-	3A	547000000	547000000	+	814	protein_coding	-	-
TraesCS1A02G336500	43.1987	34.3282	35.5925	0	0	0	37.7065	0	7.65766	5.11e-09	2.86e-07	-	1A	524000000	524000000	+	1124	protein_coding	-	-
novel.10808	126.651	124.236	105.699	16.3701	33.826	25.3695	118.862	25.1885	2.23728	5.13e-09	2.87e-07	-	3D	500000000	500000000	-	1665	-	-	-
novel.5027	76.5796	29.4242	56.0851	1.09134	2.11413	0.906055	54.0296	1.37051	5.31558	5.15e-09	2.88e-07	-	2B	752000000	752000000	+	1290	-	-	-
TraesCS6B02G312000	101.124	114.427	131.584	350.32	286.464	448.497	115.712	361.76	-1.64644	5.18e-09	2.89e-07	-	6B	559000000	559000000	-	1737	protein_coding	Aspartic peptidase domain	-
TraesCS7A02G404800	375.044	63.7524	95.9918	0	0	0	178.263	0	9.89909	5.18e-09	2.89e-07	-	7A	587000000	587000000	+	1575	protein_coding	Pectin lyase fold/virulence factor	-
TraesCS2B02G421500	53.0166	26.1548	40.9853	0	0	0	40.0522	0	7.74263	5.26e-09	2.93e-07	-	2B	607000000	607000000	+	2925	protein_coding	Ubiquitin-conjugating enzyme/RWD-like	UQ_con
TraesCS2B02G317800	1536.5	1165.53	1275.94	507.474	575.042	588.935	1325.99	557.15	1.25045	5.27e-09	2.94e-07	-	2B	453000000	453000000	-	1309	protein_coding	DNA/RNA-binding protein Alba-like	-
novel.16450	0.98179	17.1641	12.9427	112.408	101.478	124.129	10.3629	112.672	-3.42888	5.27e-09	2.94e-07	-	5B	573000000	573000000	-	1370	-	PF00112:Papain family cysteine protease|PF08246:Cathepsin propeptide inhibitor domain (I29)	Peptidase_C1
TraesCS2D02G302800	91.3064	59.6657	63.635	267.378	223.04	220.171	71.5357	236.863	-1.72854	5.29e-09	2.95e-07	-	2D	387000000	387000000	-	1695	protein_coding	Glycosyl hydrolase family 100	-
TraesCS7A02G508000	18.654	35.9629	29.1211	152.788	104.649	138.626	27.9127	132.021	-2.23537	5.3e-09	2.95e-07	-	7A	695000000	695000000	+	1904	protein_coding	DNA glycosylase	-
TraesCS2B02G465200	45.1623	73.5605	70.1064	260.83	180.758	322.555	62.943	254.714	-2.01623	5.31e-09	2.95e-07	-	2B	660000000	660000000	+	2630	protein_coding	Leucine-rich repeat domain, L domain-like	LRRNT_2
TraesCS5B02G215900	12.7633	38.4149	32.3568	137.509	146.932	297.186	27.845	193.875	-2.79648	5.32e-09	2.95e-07	-	5B	389000000	389000000	+	1297	protein_coding	Glycosyl transferase, family 31	Galactosyl_T
TraesCS2D02G491400	51.0531	31.8762	33.4353	0	0	0	38.7882	0	7.69818	5.32e-09	2.96e-07	-	2D	590000000	590000000	-	318	protein_coding	-	-
TraesCS3B02G377900	0.98179	1.63468	6.47136	50.2017	41.2254	68.8601	3.02927	53.4291	-4.20031	5.35e-09	2.97e-07	-	3B	595000000	595000000	+	378	protein_coding	Protein of unknown function DUF688	-
TraesCS1A02G332800	187.522	530.453	382.889	15.2788	11.6277	68.8601	366.954	31.9222	3.51286	5.38e-09	2.98e-07	-	1A	521000000	521000000	+	3684	protein_coding	P-type ATPase, transmembrane domain	Hydrolase
TraesCS3B02G549600	64.7981	30.2415	30.1997	0	0	0	41.7464	0	7.80424	5.41e-09	3e-07	-	3B	785000000	785000000	-	1417	protein_coding	F-box domain	-
TraesCS2B02G373800	64.7981	30.2415	30.1997	0	0	0	41.7464	0	7.80424	5.41e-09	3e-07	-	2B	532000000	532000000	-	954	protein_coding	-	-
TraesCS7B02G251600	168.868	167.554	160.705	381.969	447.137	391.416	165.709	406.841	-1.29531	5.42e-09	3e-07	-	7B	464000000	464000000	-	1962	protein_coding	Cytochrome P450	p450
TraesCS7D02G167100	84.4339	20.4335	38.8281	0	0	0	47.8985	0	8.0012	5.43e-09	3e-07	-	7D	118000000	118000000	+	303	protein_coding	-	-
TraesCS3B02G145300	377.989	172.458	280.425	49.1103	73.9944	30.8058	276.958	51.3035	2.43578	5.44e-09	3.01e-07	-	3B	134000000	134000000	-	1720	protein_coding	Ankyrin repeat-containing domain	-
novel.21945	58.9074	21.2508	48.5352	0	0	0	42.8978	0	7.84078	5.47e-09	3.02e-07	-	7A	471000000	471000000	-	2455	-	-	-
TraesCS6D02G074100	213.048	112.793	148.841	19.6441	41.2254	16.309	158.227	25.7262	2.62529	5.47e-09	3.02e-07	-	6D	37880302	37881215	-	914	protein_coding	-	-
TraesCS7A02G048500	55.962	53.9443	74.4206	0	1.05706	0	61.4423	0.352354	7.39888	5.47e-09	3.02e-07	-	7A	22866609	22869256	+	2170	protein_coding	P-loop containing nucleoside triphosphate hydrolase	AAA
TraesCS3A02G355400	279.81	321.214	248.069	707.189	861.506	642.393	283.031	737.029	-1.37906	5.5e-09	3.04e-07	-	3A	603000000	603000000	+	893	protein_coding	-	-
TraesCS3D02G015300	201.267	65.3871	129.427	19.6441	15.8559	5.43633	132.027	13.6455	3.2874	5.58e-09	3.08e-07	-	3D	5406391	5410203	-	3162	protein_coding	Ubiquitin-conjugating enzyme/RWD-like	UQ_con
TraesCS5A02G487600	136.469	62.9351	72.2635	10.9134	3.17119	0	90.5558	4.69487	4.31163	5.59e-09	3.08e-07	-	5A	658000000	658000000	+	594	protein_coding	Cystatin domain	-
TraesCS2D02G494800	59.8892	25.3375	37.7496	0	0	0	40.9921	0	7.77646	5.78e-09	3.19e-07	-	2D	592000000	592000000	+	997	protein_coding	Small auxin-up RNA	Auxin_inducible
TraesCS6A02G256000	827.649	744.595	732.342	327.402	344.602	360.61	768.195	344.205	1.15777	5.81e-09	3.2e-07	-	6A	475000000	475000000	-	2430	protein_coding	Putative S-adenosyl-L-methionine-dependent methyltransferase	-
TraesCS4D02G022900	197.34	263.183	228.655	7.63938	52.8531	16.309	229.726	25.6005	3.16852	5.84e-09	3.21e-07	-	4D	9591823	9593712	+	1581	protein_coding	F-box domain	F-box
novel.10857	41.2352	28.6069	44.2209	0	0	0	38.021	0	7.66739	5.86e-09	3.22e-07	-	3D	552000000	553000000	-	794	-	PF13639:Ring finger domain	-
novel.3094	236.611	86.6379	140.213	26.1922	25.3695	10.8727	154.487	20.8115	2.90032	5.94e-09	3.26e-07	-	2A	1115306	1116507	+	1097	-	PF00161:Ribosome inactivating protein	-
TraesCS3B02G132800	49.0895	32.6935	32.3568	0	0	0	38.0466	0	7.67066	5.98e-09	3.28e-07	-	3B	115000000	115000000	+	1734	protein_coding	Domain of unknown function DUF1618	-
TraesCS3A02G145300	132.542	317.945	223.262	815.232	862.563	817.261	224.583	831.685	-1.88686	5.99e-09	3.29e-07	-	3A	128000000	128000000	-	2201	protein_coding	GH3 family	-
TraesCS3B02G590100	58.9074	33.5109	28.0425	0	0	0	40.1536	0	7.74892	6e-09	3.29e-07	-	3B	815000000	815000000	+	1326	protein_coding	Domain unknown function DUF295	DUF295
TraesCS5B02G178100	461.441	492.855	422.795	987.663	968.269	1067.33	459.031	1007.75	-1.13391	6.02e-09	3.3e-07	-	5B	326000000	326000000	-	1587	protein_coding	Peptidase M20	M20_dimer
TraesCS2D02G503000	2978.75	1942.81	2386.85	787.948	960.87	999.378	2436.14	916.065	1.4107	6.02e-09	3.3e-07	-	2D	597000000	597000000	-	3674	protein_coding	P-type ATPase, transmembrane domain	E1-E2_ATPase
novel.1103	96.2154	62.9351	45.2995	0	0	1.81211	68.15	0.604036	6.67693	6.11e-09	3.35e-07	-	1A	566000000	566000000	-	1878	-	-	-
TraesCS7A02G523500	133.523	32.6935	77.6563	0	2.11413	0	81.2911	0.704708	6.90082	6.12e-09	3.35e-07	-	7A	706000000	706000000	+	509	protein_coding	-	-
TraesCS5D02G525200	42.2169	22.0681	62.5564	0	0	0	42.2805	0	7.81879	6.2e-09	3.39e-07	-	5D	544000000	544000000	+	2425	protein_coding	SKP1/BTB/POZ domain	BTB
novel.9811	39.2716	35.1456	35.5925	0	0	0	36.6699	0	7.61771	6.2e-09	3.39e-07	-	3B	806000000	806000000	-	1467	-	PF00394:Multicopper oxidase	-
TraesCS5B02G273200	104.07	52.3097	98.1489	13.0961	10.5706	3.62422	84.8428	9.09698	3.23994	6.24e-09	3.4e-07	-	5B	459000000	459000000	+	1126	protein_coding	-	-
TraesCS2B02G153200	46.1441	32.6935	33.4353	0	0	0	37.4243	0	7.64677	6.25e-09	3.41e-07	-	2B	121000000	121000000	-	468	protein_coding	Zinc finger, AN1-type	zf-A20
novel.23499	149.232	44.9536	70.1064	7.63938	9.51356	2.71816	88.0973	6.6237	3.75113	6.26e-09	3.41e-07	-	7B	639000000	639000000	-	1746	-	PF00665:Integrase core domain	rve
novel.16415	109.96	48.223	53.928	0	2.11413	0	70.7038	0.704708	6.70265	6.28e-09	3.42e-07	-	5B	534000000	534000000	-	2506	-	PF07727:Reverse transcriptase (RNA-dependent DNA polymerase)	RVT_2
novel.23846	189.485	93.1766	100.306	9.82207	21.1412	24.4635	127.656	18.4756	2.77897	6.3e-09	3.43e-07	-	7D	113000000	113000000	+	1887	-	PF01263:Aldose 1-epimerase	Aldose_epim
TraesCS2A02G078600	37.308	26.9722	52.8494	0	0	0	39.0432	0	7.70465	6.33e-09	3.44e-07	-	2A	35784354	35785803	-	1450	protein_coding	Domain unknown function DUF295	-
novel.6970	42.2169	26.1548	47.4566	0	0	0	38.6095	0	7.68886	6.36e-09	3.46e-07	-	2D	614000000	614000000	-	1449	-	PF13456:Reverse transcriptase-like	-
TraesCS4D02G063600	51.0531	28.6069	35.5925	0	0	0	38.4175	0	7.68347	6.4e-09	3.48e-07	-	4D	39356824	39358100	+	1277	protein_coding	F-box domain	-
TraesCS7A02G416000	89.3428	23.7028	30.1997	0	0	0	47.7484	0	7.9975	6.43e-09	3.49e-07	-	7A	608000000	608000000	+	1237	protein_coding	JAB1/MPN/MOV34 metalloenzyme domain	Mov34
TraesCS1B02G429000	120.76	37.5976	57.1636	0	5.28531	0	71.8405	1.76177	5.3879	6.43e-09	3.49e-07	-	1B	654000000	654000000	-	1317	protein_coding	F-box domain	F-box
TraesCS4A02G185700	36.3262	28.6069	49.6137	0	0	0	38.1823	0	7.67296	6.44e-09	3.49e-07	-	4A	465000000	465000000	-	709	protein_coding	Zinc finger, RING-type	-
TraesCS3A02G027300	74.616	49.8576	55.0065	5.4567	4.22825	9.06054	59.8267	6.2485	3.23916	6.47e-09	3.51e-07	-	3A	14292992	14293777	-	786	protein_coding	-	-
TraesCS3A02G024700	115.851	46.5883	47.4566	0	0	0.906055	69.9654	0.302018	7.58747	6.48e-09	3.51e-07	-	3A	13243838	13244532	-	695	protein_coding	Ubiquitin-related domain	-
TraesCS6D02G074000	58.9074	44.1363	43.1424	3.27402	1.05706	0	48.7287	1.44369	5.15401	6.48e-09	3.51e-07	-	6D	37838215	37839104	-	890	protein_coding	-	-
TraesCS2A02G061800	275.883	375.158	325.725	1020.4	1068.69	2930.18	325.589	1673.09	-2.3614	6.49e-09	3.52e-07	-	2A	27619284	27620443	-	1068	protein_coding	-	-
TraesCS4A02G187300	386.825	480.595	461.623	1016.04	998.924	973.102	443.014	996.022	-1.16839	6.59e-09	3.56e-07	-	4A	467000000	467000000	+	2086	protein_coding	Protein kinase-like domain	Pkinase
TraesCS2D02G499400	85.4157	21.2508	34.5139	0	0	0	47.0601	0	7.97605	6.68e-09	3.61e-07	-	2D	594000000	594000000	-	1572	protein_coding	-	-
TraesCS1B02G095800	0	0.817339	4.31424	53.4757	30.6548	91.5115	1.71053	58.5473	-5.17944	6.68e-09	3.61e-07	-	1B	99709605	99713603	+	1577	protein_coding	Haem peroxidase	-
TraesCS1A02G269600	118.796	129.139	116.484	357.96	377.371	277.253	121.474	337.528	-1.47225	6.73e-09	3.64e-07	-	1A	464000000	464000000	-	2322	protein_coding	Proton-dependent oligopeptide transporter family	-
TraesCS3B02G168600	111.924	47.4056	89.5204	6.54805	8.4565	0	82.95	5.00152	4.08633	6.83e-09	3.69e-07	-	3B	169000000	169000000	-	397	protein_coding	-	-
TraesCS2A02G062800	202.249	224.768	231.89	616.607	643.751	1354.55	219.636	871.637	-1.98927	6.85e-09	3.69e-07	-	2A	27810648	27811375	-	633	protein_coding	-	-
TraesCS4A02G320900	27.4901	40.8669	44.2209	0	0	0	37.526	0	7.65112	6.87e-09	3.71e-07	-	4A	609000000	609000000	-	789	protein_coding	Zinc finger, RING-type	-
TraesCS2B02G498700	3324.34	1859.44	2128	648.256	487.306	893.37	2437.26	676.311	1.84895	6.94e-09	3.74e-07	-	2B	695000000	695000000	-	954	protein_coding	Ribosome-inactivating protein	-
TraesCS1A02G267700	24.5447	26.9722	21.5712	120.047	84.565	178.493	24.3627	127.702	-2.38812	6.98e-09	3.76e-07	-	1A	463000000	463000000	-	2708	protein_coding	Glycoside hydrolase 35, catalytic domain	-
novel.17026	52.0348	24.5202	40.9853	0	0	0	39.1801	0	7.71063	7.02e-09	3.78e-07	-	5D	497000000	497000000	+	1582	-	-	-
TraesCS2A02G374100	347.553	321.214	272.875	748.66	707.175	927.8	313.881	794.545	-1.33971	7.03e-09	3.78e-07	-	2A	617000000	617000000	-	3026	protein_coding	P-loop containing nucleoside triphosphate hydrolase	ABC2_membrane
TraesCS7D02G433200	28.4719	41.6843	40.9853	0	0	0	37.0471	0	7.63322	7.05e-09	3.79e-07	-	7D	553000000	553000000	-	1155	protein_coding	Zinc finger, RING-type	-
TraesCS2D02G379200	294.537	171.641	184.434	52.3844	43.3396	17.215	216.87	37.6463	2.53419	7.05e-09	3.79e-07	-	2D	484000000	484000000	+	1805	protein_coding	-	-
TraesCS3D02G153800	39.2716	44.1363	28.0425	0	0	0	37.1501	0	7.63933	7.15e-09	3.84e-07	-	3D	121000000	121000000	-	2043	protein_coding	P-loop containing nucleoside triphosphate hydrolase	AAA
TraesCS6D02G378000	69.7071	138.13	103.542	306.667	415.426	401.382	103.793	374.491	-1.8482	7.18e-09	3.86e-07	-	6D	461000000	461000000	-	1510	protein_coding	CBS domain	-
TraesCS7A02G354300	313.191	358.812	321.411	879.621	679.691	825.416	331.138	794.909	-1.26271	7.28e-09	3.91e-07	-	7A	519000000	519000000	-	1069	protein_coding	-	-
TraesCS4B02G332700	194.394	1447.51	1102.29	62.2064	53.9102	140.438	914.73	85.5184	3.41687	7.33e-09	3.93e-07	-	4B	623000000	623000000	-	793	protein_coding	-	-
TraesCS1A02G422300	41.2352	54.7617	61.4779	4.36536	4.22825	0	52.4916	2.86454	4.25031	7.35e-09	3.94e-07	-	1A	578000000	578000000	+	465	protein_coding	Zinc finger, RING-type	-
novel.3020	81.4885	44.9536	58.2422	0	1.05706	0	61.5615	0.352354	7.40192	7.4e-09	3.96e-07	-	1D	461000000	461000000	-	1692	-	PF00076:RNA recognition motif. (a.k.a. RRM, RBD, or RNP domain)	RRM_1
TraesCS1D02G305700	63.8163	259.096	200.612	1011.67	955.585	890.652	174.508	952.636	-2.44721	7.44e-09	3.98e-07	-	1D	403000000	403000000	-	991	protein_coding	Bifunctional inhibitor/plant lipid transfer protein/seed storage helical domain	-
TraesCS4A02G131500	43.1987	77.6472	36.671	184.437	235.725	349.737	52.5056	256.633	-2.28204	7.45e-09	3.98e-07	-	4A	176000000	176000000	+	3433	protein_coding	Protein kinase-like domain	Pkinase_Tyr
TraesCS2A02G418100	87.3793	46.5883	40.9853	0	3.17119	0	58.3176	1.05706	5.83591	7.59e-09	4.06e-07	-	2A	674000000	674000000	-	1107	protein_coding	SKP1/BTB/POZ domain	BTB
novel.19371	120.76	37.5976	47.4566	0	4.22825	0	68.6048	1.40942	5.64717	7.61e-09	4.07e-07	-	6B	96675416	96678060	-	2645	-	-	-
TraesCS3B02G612100	84.4339	92.3593	55.0065	9.82207	10.5706	14.4969	77.2666	11.6299	2.72603	7.8e-09	4.16e-07	-	3B	830000000	830000000	-	1365	protein_coding	Protein of unknown function DUF966	-
TraesCS2A02G345000	105.052	38.4149	58.2422	0	0	0.906055	67.2362	0.302018	7.52899	7.83e-09	4.18e-07	-	2A	583000000	583000000	+	1555	protein_coding	-	-
TraesCS5B02G558000	41.2352	58.8484	49.6137	0	3.17119	4.53027	49.8991	2.56715	4.23442	7.87e-09	4.2e-07	-	5B	706000000	706000000	+	1058	protein_coding	Zinc finger, RING-type	-
TraesCS3A02G476500	110.942	28.6069	52.8494	4.36536	2.11413	0.906055	64.1328	2.46185	4.73779	7.93e-09	4.23e-07	-	3A	708000000	708000000	-	606	protein_coding	Cathepsin propeptide inhibitor domain (I29)	-
TraesCS7A02G445900	31.4173	33.5109	44.2209	0	0	0	36.383	0	7.60492	7.95e-09	4.23e-07	-	7A	641000000	641000000	-	213	protein_coding	-	-
novel.6370	97.1972	70.2911	91.6775	9.82207	1.05706	13.5908	86.3886	8.15665	3.38533	8.13e-09	4.33e-07	-	2D	627000000	627000000	+	2503	-	PF13456:Reverse transcriptase-like	-
TraesCS7A02G362800	60.871	56.3964	39.9067	0	4.22825	0	52.3913	1.40942	5.26505	8.16e-09	4.34e-07	-	7A	537000000	537000000	-	963	protein_coding	PPM-type phosphatase domain	SpoIIE
TraesCS5A02G335400	1057.39	595.023	649.293	194.259	273.779	159.466	767.234	209.168	1.87581	8.16e-09	4.34e-07	-	5A	545000000	545000000	-	1428	protein_coding	DNA/RNA-binding protein Alba-like	-
TraesCS2D02G481300	21.5994	47.4056	49.6137	0	0	0	39.5396	0	7.72697	8.17e-09	4.34e-07	-	2D	585000000	585000000	+	3809	protein_coding	NB-ARC	NB-ARC
novel.19762	113.888	31.8762	65.7921	5.4567	3.17119	0	70.5186	2.87596	4.66448	8.2e-09	4.36e-07	-	6B	569000000	569000000	-	1803	-	-	-
TraesCS3D02G406800	52.0348	77.6472	55.0065	0	2.11413	0	61.5628	0.704708	6.50776	8.22e-09	4.36e-07	-	3D	521000000	521000000	-	1068	protein_coding	NAC domain	NAM
TraesCS5B02G308000	75.5978	25.3375	29.1211	0	0	0	43.3521	0	7.85825	8.22e-09	4.36e-07	-	5B	491000000	491000000	-	1272	protein_coding	F-box domain	-
TraesCS5D02G184700	467.332	750.317	646.057	1675.21	1516.88	1757.75	621.235	1649.95	-1.40873	8.28e-09	4.39e-07	-	5D	287000000	287000000	-	1557	protein_coding	Peptidase M20	M20_dimer
TraesCS6B02G365500	101.124	68.6564	101.385	12.0047	7.39944	0	90.3885	6.46806	3.83942	8.28e-09	4.39e-07	-	6B	637000000	637000000	+	1393	protein_coding	-	-
TraesCS2A02G480500	183.595	202.7	184.434	505.291	417.54	615.211	190.243	512.681	-1.43013	8.29e-09	4.39e-07	-	2A	718000000	718000000	-	3316	protein_coding	Spindle pole body-associated protein Vik1/Cik1, microtubule binding domain	-
TraesCS5D02G102200	144.323	93.9939	97.0703	12.0047	28.5407	11.7787	111.796	17.4414	2.68592	8.32e-09	4.41e-07	-	5D	115000000	115000000	+	3762	protein_coding	DNA-binding pseudobarrel domain	B3
TraesCS3D02G509300	854.157	591.753	536.044	120.047	211.412	67.9541	660.651	133.138	2.31312	8.36e-09	4.42e-07	-	3D	595000000	595000000	+	929	protein_coding	HSP20-like chaperone	-
TraesCS4B02G275200	39.2716	26.9722	39.9067	156.062	115.22	144.969	35.3835	138.75	-1.979	8.43e-09	4.46e-07	-	4B	553000000	553000000	-	1095	protein_coding	Ovate protein family, C-terminal	-
TraesCS2A02G496200	28.4719	26.1548	6.47136	130.961	116.277	247.353	20.366	164.864	-3.00636	8.46e-09	4.47e-07	-	2A	727000000	727000000	-	1696	protein_coding	Molybdate transporter 1/2	-
TraesCS2D02G370400	368.171	277.078	298.761	780.309	708.232	924.176	314.67	804.239	-1.35471	8.49e-09	4.49e-07	-	2D	475000000	475000000	-	2738	protein_coding	P-loop containing nucleoside triphosphate hydrolase	ABC_tran
TraesCS2A02G119600	91.3064	259.096	176.884	710.463	661.721	1066.43	175.762	812.87	-2.20773	8.5e-09	4.49e-07	-	2A	70102039	70104699	+	1525	protein_coding	CCT domain	CCT
novel.14734	63.8163	55.579	52.8494	1.09134	0	0	57.4149	0.36378	7.30307	8.53e-09	4.5e-07	-	5A	34689738	34690548	-	811	-	-	-
TraesCS3D02G509600	89.3428	61.3004	38.8281	0	0	0.906055	63.1571	0.302018	7.44163	8.58e-09	4.53e-07	-	3D	595000000	595000000	-	766	protein_coding	SKP1 component, dimerisation	Skp1_POZ
TraesCS5A02G535900	187.522	93.9939	86.2848	25.1008	17.9701	15.4029	122.6	19.4913	2.65866	8.62e-09	4.54e-07	-	5A	692000000	692000000	+	1407	protein_coding	Transferase	-
novel.6942	43.1987	25.3375	43.1424	0	0	0	37.2262	0	7.63651	8.65e-09	4.56e-07	-	2D	587000000	587000000	-	1850	-	-	-
TraesCS5B02G518000	76.5796	30.2415	70.1064	3.27402	4.22825	0	58.9758	2.50076	4.60775	8.66e-09	4.56e-07	-	5B	681000000	681000000	-	1382	protein_coding	Domain unknown function DUF295	DUF295
TraesCS2B02G394100	45.1623	24.5202	43.1424	0	0	0	37.6083	0	7.65116	8.68e-09	4.57e-07	-	2B	559000000	559000000	-	1353	protein_coding	Domain unknown function DUF295	DUF295
TraesCS2B02G104000	1479.56	800.174	1066.69	180.071	312.89	78.8267	1115.48	190.596	2.55046	8.75e-09	4.6e-07	-	2B	64856084	64858430	+	2139	protein_coding	Thiamin diphosphate-binding fold	TPP_enzyme_N
TraesCS5A02G071900	226.793	203.517	221.105	68.7545	52.8531	82.451	217.138	68.0195	1.67067	8.76e-09	4.6e-07	-	5A	82306582	82307539	+	958	protein_coding	Zinc finger C2H2-type	-
TraesCS2D02G051900	72.6524	53.127	49.6137	1.09134	0	0	58.4644	0.36378	7.32906	8.81e-09	4.62e-07	-	2D	19643248	19646678	-	2946	protein_coding	Ubiquitin-conjugating enzyme/RWD-like	UQ_con
TraesCS2D02G472300	40.2534	30.2415	36.671	0	0	0	35.722	0	7.57871	8.81e-09	4.63e-07	-	2D	576000000	576000000	-	1350	protein_coding	SKP1/BTB/POZ domain	BTB
TraesCS1A02G414800	28.4719	36.7802	43.1424	0	0	0	36.1315	0	7.59582	8.88e-09	4.66e-07	-	1A	574000000	574000000	-	1302	protein_coding	Domain unknown function DUF295	DUF295
TraesCS2A02G075900	78.5432	42.5016	69.0278	0	2.11413	0	63.3575	0.704708	6.54384	8.92e-09	4.67e-07	-	2A	33712682	33714425	+	1744	protein_coding	Leucine-rich repeat 2	-
novel.22131	38.2898	26.1548	46.3781	0	0	0	36.9409	0	7.62516	8.99e-09	4.71e-07	-	7A	682000000	682000000	-	1705	-	-	-
novel.3119	40.2534	28.6069	38.8281	0	0	0	35.8961	0	7.58508	9.06e-09	4.74e-07	-	2A	11873655	11875074	+	1420	-	-	-
TraesCS6D02G088900	35.3444	32.6935	37.7496	0	0	0	35.2625	0	7.56048	9.09e-09	4.76e-07	-	6D	53849679	53850158	-	480	protein_coding	-	-
TraesCS4B02G297700	96.2154	44.1363	49.6137	1.09134	0	0	63.3218	0.36378	7.4432	9.14e-09	4.78e-07	-	4B	583000000	583000000	-	276	protein_coding	-	-
TraesCS1A02G058400	9.8179	22.0681	28.0425	165.884	82.4509	141.345	19.9762	129.893	-2.70373	9.15e-09	4.78e-07	-	1A	38728807	38733500	-	2307	protein_coding	DNA-binding domain	AP2
TraesCS5D02G520300	37.308	32.6935	35.5925	0	0	0	35.198	0	7.55815	9.21e-09	4.81e-07	-	5D	542000000	542000000	+	1274	protein_coding	Peptidase M48	Peptidase_M48
TraesCS2B02G309000	52.0348	208.421	180.119	890.534	730.43	811.825	146.858	810.93	-2.46398	9.23e-09	4.82e-07	-	2B	442000000	442000000	-	1058	protein_coding	RAB6-interacting golgin	-
TraesCS2B02G493900	30.4355	35.9629	39.9067	0	0	0	35.435	0	7.56802	9.32e-09	4.86e-07	-	2B	691000000	691000000	-	1604	protein_coding	P-loop containing nucleoside triphosphate hydrolase	AAA
TraesCS7B02G195500	19.6358	36.7802	20.4926	115.682	130.019	113.257	25.6362	119.653	-2.2081	9.33e-09	4.87e-07	-	7B	337000000	337000000	-	1659	protein_coding	Protein kinase-like domain	Pkinase_Tyr
TraesCS3B02G360400	222.866	239.48	230.812	90.5813	49.6819	61.6117	231.053	67.2916	1.78227	9.34e-09	4.87e-07	-	3B	572000000	572000000	-	1781	protein_coding	-	-
TraesCS1D02G375700	7703.12	12556	10315.3	27331.5	24600	26811.1	10191.5	26247.5	-1.36478	9.35e-09	4.87e-07	-	1D	452000000	452000000	-	2252	protein_coding	S-adenosyl-L-methionine-dependent methyltransferase	Methyltransf_11
TraesCS5B02G534600	38.2898	39.2323	29.1211	0	0	0	35.5477	0	7.57483	9.37e-09	4.88e-07	-	5B	691000000	691000000	+	1826	protein_coding	P-loop containing nucleoside triphosphate hydrolase	DEAD
TraesCS2D02G061100	56.9438	38.4149	70.1064	306.667	171.244	810.919	55.155	429.61	-2.96568	9.39e-09	4.89e-07	-	2D	25204542	25205704	-	1163	protein_coding	-	-
TraesCS4A02G249900	65.7799	31.0589	24.8069	0	0	0	40.5485	0	7.76292	9.43e-09	4.9e-07	-	4A	561000000	561000000	+	1263	protein_coding	F-box domain	-
novel.14755	58.9074	36.7802	22.6498	0	0	0	39.4458	0	7.72433	9.46e-09	4.92e-07	-	5A	47659150	47661242	-	1106	-	-	-
novel.5845	118.796	45.771	80.8919	7.63938	10.5706	1.81211	81.8198	6.67404	3.63804	9.47e-09	4.92e-07	-	2D	36439630	36443006	+	1706	-	-	-
TraesCS6B02G051100	1196.8	1173.7	1181.02	2332.2	2400.59	2280.54	1183.84	2337.78	-0.98165	9.52e-09	4.94e-07	-	6B	30323825	30324913	+	1089	protein_coding	-	-
TraesCS3B02G038700	31.4173	65.3871	73.342	0	0	3.62422	56.7155	1.20807	5.433	9.55e-09	4.96e-07	-	3B	18567582	18568459	-	764	protein_coding	Proteinase inhibitor I12, Bowman-Birk	-
TraesCS6A02G150200	225.812	263.183	285.818	568.588	700.832	624.272	258.271	631.231	-1.28967	9.55e-09	4.96e-07	-	6A	134000000	134000000	-	1050	protein_coding	-	-
TraesCS7A02G569200	60.871	70.2911	46.3781	1.09134	1.05706	0	59.18	0.716134	6.44915	9.57e-09	4.96e-07	-	7A	736000000	736000000	+	1299	protein_coding	F-box domain	-
TraesCS2A02G214700	1521.77	902.342	1044.05	288.114	434.453	381.449	1156.05	368.005	1.65094	9.65e-09	5e-07	-	2A	201000000	201000000	-	795	protein_coding	Histone-fold	Histone
TraesCS5D02G323800	23.563	40.8669	24.8069	148.422	112.049	309.871	29.7456	190.114	-2.6705	9.68e-09	5.01e-07	-	5D	416000000	416000000	+	2018	protein_coding	Cytochrome P450	p450
TraesCS5B02G094000	46.1441	49.0403	56.0851	0	3.17119	0	50.4232	1.05706	5.62761	9.69e-09	5.01e-07	-	5B	123000000	123000000	-	1218	protein_coding	Domain unknown function DUF295	DUF295
TraesCS7B02G345400	60.871	56.3964	51.7709	0	1.05706	0	56.3461	0.352354	7.27625	9.83e-09	5.08e-07	-	7B	601000000	601000000	-	213	protein_coding	-	-
TraesCS3D02G336900	133.523	131.591	130.506	329.585	317.119	440.342	131.874	362.349	-1.45924	1.01e-08	5.22e-07	-	3D	448000000	448000000	-	1987	protein_coding	Cytochrome P450	p450
TraesCS2A02G409900	38.2898	26.1548	44.2209	0	0	0	36.2219	0	7.597	1.02e-08	5.25e-07	-	2A	668000000	668000000	+	1625	protein_coding	NAC domain	NAM
TraesCS7A02G010200	42.2169	34.3282	40.9853	136.418	126.847	140.438	39.1768	134.568	-1.78461	1.02e-08	5.27e-07	-	7A	4625252	4629547	+	2508	protein_coding	Glycosyl hydrolase family 32, N-terminal	-
TraesCS5B02G455400	91.3064	48.223	45.2995	1.09134	0	0	61.6096	0.36378	7.4043	1.02e-08	5.28e-07	-	5B	630000000	630000000	-	1859	protein_coding	Domain of unknown function DUF1618	-
TraesCS7B02G055200	14.7268	19.6161	11.8642	90.5813	71.8803	84.2631	15.4024	82.2415	-2.40289	1.02e-08	5.28e-07	-	7B	58716593	58718501	+	1277	protein_coding	Rhodanese-like domain	Rhodanese
novel.12201	66.7617	21.2508	35.5925	0	0	0	41.2017	0	7.78374	1.03e-08	5.33e-07	-	4B	74157645	74159094	+	1450	-	PF00646:F-box domain	F-box
TraesCS2B02G412500	53.9984	172.458	127.27	17.4614	8.4565	16.309	117.909	14.0756	3.06565	1.04e-08	5.35e-07	-	2B	587000000	587000000	+	726	protein_coding	Heavy metal-associated domain, HMA	HMA
TraesCS7A02G363300	41.2352	78.4645	100.306	299.027	261.094	492.894	73.3352	351.005	-2.26106	1.04e-08	5.37e-07	-	7A	538000000	538000000	-	958	protein_coding	-	-
TraesCS5B02G283400	888.52	948.113	971.782	1930.58	1810.75	2088.46	936.138	1943.26	-1.05384	1.05e-08	5.38e-07	-	5B	469000000	469000000	-	1394	protein_coding	Acyl-ACP thioesterase	-
TraesCS1D02G147900	5695.36	6033.59	5971.98	11070.6	11863.4	11325.7	5900.31	11419.9	-0.95267	1.05e-08	5.41e-07	-	1D	204000000	204000000	-	2392	protein_coding	Uncharacterised domain Wax2, C-terminal	-
novel.24452	138.432	57.2137	91.6775	12.0047	4.22825	0	95.7745	5.411	4.18248	1.05e-08	5.42e-07	-	7D	117000000	117000000	-	1791	-	-	-
novel.9679	53.0166	51.4923	38.8281	2.18268	4.22825	0	47.779	2.13698	4.5391	1.07e-08	5.48e-07	-	3B	686000000	686000000	-	2532	-	PF02365:No apical meristem (NAM) protein	NAM
TraesCS5A02G049700	8.83611	80.0992	76.5777	0	0	0	55.171	0	8.2079	1.07e-08	5.48e-07	-	5A	45527065	45527676	-	612	protein_coding	-	-
novel.20896	39.2716	23.7028	48.5352	0	0	0	37.1699	0	7.63355	1.07e-08	5.5e-07	-	7A	74741484	74743608	+	1408	-	-	-
TraesCS2D02G552600	44.1805	34.3282	28.0425	0	0	0	35.5171	0	7.57255	1.09e-08	5.58e-07	-	2D	628000000	628000000	-	363	protein_coding	-	-
TraesCS2D02G561600	66.7617	734.787	577.029	0	3.17119	4.53027	459.526	2.56715	7.46442	1.09e-08	5.59e-07	-	2D	634000000	634000000	-	750	protein_coding	-	-
novel.1511	51.0531	25.3375	34.5139	0	0	0	36.9682	0	7.6276	1.1e-08	5.64e-07	-	1B	635000000	635000000	+	1471	-	PF00076:RNA recognition motif. (a.k.a. RRM, RBD, or RNP domain)	RRM_1
novel.6976	0	0	0	27.2835	32.7689	41.6785	0	33.9103	-7.59783	1.1e-08	5.64e-07	-	2D	622000000	622000000	-	1065	-	-	-
TraesCS2D02G420700	0	5.72137	6.47136	64.3891	63.4238	47.1148	4.06424	58.3092	-3.83631	1.1e-08	5.65e-07	-	2D	535000000	535000000	-	2511	protein_coding	-	-
novel.14422	639.145	386.601	469.173	1301.97	1477.77	1290.22	498.307	1356.65	-1.44555	1.11e-08	5.69e-07	-	5A	486000000	486000000	+	2305	-	-	-
TraesCS2D02G373700	341.663	132.409	183.355	50.2017	14.7989	18.1211	219.142	27.7072	2.98949	1.11e-08	5.69e-07	-	2D	477000000	477000000	-	3706	protein_coding	Pectinacetylesterase/NOTUM	-
TraesCS1D02G359200	37.308	44.1363	25.8854	0	0	0	35.7766	0	7.58542	1.11e-08	5.69e-07	-	1D	443000000	443000000	-	1589	protein_coding	F-box domain	-
novel.5828	37.308	41.6843	26.964	0	0	0	35.3188	0	7.56633	1.12e-08	5.73e-07	-	2D	26556097	26557894	+	751	-	-	-
TraesCS7B02G237700	307.3	378.428	352.689	811.957	851.992	729.374	346.139	797.775	-1.20379	1.13e-08	5.77e-07	-	7B	443000000	443000000	+	1539	protein_coding	NAD(P)-binding domain	-
TraesCS2B02G619400	128.614	32.6935	49.6137	4.36536	3.17119	0	70.3072	2.51218	4.85576	1.13e-08	5.79e-07	-	2B	795000000	795000000	+	1691	protein_coding	Protein of unknown function DUF247, plant	-
TraesCS2D02G260000	31.4173	107.889	89.5204	434.354	375.257	347.925	76.2755	385.845	-2.3359	1.14e-08	5.8e-07	-	2D	316000000	316000000	-	693	protein_coding	Ribonuclease T2-like	Ribonuclease_T2
TraesCS1D02G136600	13.7451	30.2415	7.54992	184.437	97.2498	118.693	17.1788	133.46	-2.93393	1.15e-08	5.85e-07	-	1D	183000000	183000000	+	519	protein_coding	Zinc finger, GRF-type	zf-GRF
TraesCS2D02G525200	169.85	128.322	121.877	39.2883	34.8831	19.9332	140.016	31.3682	2.16671	1.15e-08	5.86e-07	-	2D	613000000	613000000	-	1526	protein_coding	Programmed cell death protein 2, C-terminal	-
TraesCS1B02G363000	375.044	259.096	306.311	102.586	118.391	81.5449	313.484	100.841	1.63785	1.15e-08	5.86e-07	-	1B	591000000	591000000	-	3341	protein_coding	Armadillo-type fold	-
novel.4488	47.1259	21.2508	45.2995	0	0	0	37.8921	0	7.66148	1.16e-08	5.89e-07	-	2B	79029512	79031344	+	1695	-	PF07762:Protein of unknown function (DUF1618)	-
TraesCS1B02G455800	82.4703	46.5883	61.4779	8.73073	8.4565	3.62422	63.5122	6.93715	3.21258	1.17e-08	5.97e-07	-	1B	671000000	671000000	-	1684	protein_coding	F-box domain	F-box
novel.7011	101.124	59.6657	44.2209	3.27402	9.51356	6.34238	68.337	6.37666	3.41888	1.19e-08	6.03e-07	-	2D	642000000	642000000	-	1895	-	-	-
TraesCS4D02G360700	71.6706	61.3004	64.7136	5.4567	9.51356	12.6848	65.8949	9.21834	2.82052	1.19e-08	6.04e-07	-	4D	508000000	508000000	+	1770	protein_coding	Transferase	-
TraesCS6A02G307300	310.245	1420.53	1019.24	4849.92	5338.17	5308.57	916.673	5165.55	-2.49415	1.2e-08	6.07e-07	-	6A	541000000	541000000	-	1348	protein_coding	Aquaporin-like	-
TraesCS6A02G365000	95.2336	38.4149	45.2995	0	4.22825	0	59.6493	1.40942	5.44685	1.2e-08	6.08e-07	-	6A	593000000	593000000	+	261	protein_coding	-	-
TraesCS7B02G128800	156.105	421.747	269.64	72.0285	36.9972	48.0209	282.497	52.3489	2.43485	1.21e-08	6.12e-07	-	7B	154000000	154000000	-	1192	protein_coding	Alpha/Beta hydrolase fold	Abhydrolase_1
TraesCS2D02G134300	23.563	40.8669	44.2209	0	0	0	36.2169	0	7.60001	1.21e-08	6.13e-07	-	2D	79084983	79087801	+	1500	protein_coding	Domain of unknown function DUF569	-
novel.21251	33.3809	36.7802	32.3568	0	0	0	34.1726	0	7.5171	1.21e-08	6.13e-07	-	7A	550000000	550000000	+	1166	-	-	-
TraesCS5A02G058400	94.2518	141.4	144.527	350.32	350.945	453.933	126.726	385.066	-1.6037	1.22e-08	6.18e-07	-	5A	57362394	57367264	+	2495	protein_coding	-	-
TraesCS6A02G283700	350.499	396.409	323.568	904.721	821.338	1352.74	356.825	1026.27	-1.5239	1.24e-08	6.27e-07	-	6A	515000000	515000000	+	2465	protein_coding	Aspartic peptidase domain	-
TraesCS1D02G088700	199.303	147.938	147.763	584.959	511.618	380.543	165.001	492.373	-1.5769	1.25e-08	6.3e-07	-	1D	73980740	73988011	-	3787	protein_coding	Protein of unknown function DUF3537	-
TraesCS3A02G287700	378.971	349.821	324.646	121.139	144.818	87.8873	351.146	117.948	1.57689	1.25e-08	6.32e-07	-	3A	516000000	516000000	+	741	protein_coding	ATP synthase, F0 complex, subunit G, mitochondrial	-
TraesCS5B02G373200	256.247	146.304	198.455	61.1151	51.7961	48.0209	200.335	53.644	1.90162	1.26e-08	6.36e-07	-	5B	551000000	551000000	-	3138	protein_coding	P-loop containing nucleoside triphosphate hydrolase	GTP_EFTU_D2
TraesCS1D02G345700	67.7435	34.3282	45.2995	2.18268	3.17119	0	49.1237	1.78462	4.83975	1.26e-08	6.37e-07	-	1D	434000000	434000000	+	285	protein_coding	-	-
TraesCS5D02G448900	44.1805	26.1548	35.5925	0	0	0	35.3093	0	7.56128	1.27e-08	6.39e-07	-	5D	498000000	498000000	+	1468	protein_coding	-	-
novel.22127	561.584	239.48	337.589	1.09134	8.4565	0	379.551	3.18261	6.91442	1.27e-08	6.4e-07	-	7A	679000000	679000000	-	1955	-	-	-
novel.3127	160.032	87.4552	125.113	10.9134	19.0271	0.906055	124.2	10.2822	3.61387	1.27e-08	6.41e-07	-	2A	14505577	14507504	+	1823	-	-	-
TraesCS7A02G112000	85.4157	72.7431	55.0065	243.369	193.442	291.75	71.0551	242.854	-1.77171	1.28e-08	6.45e-07	-	7A	68858034	68861751	+	1691	protein_coding	-	-
novel.20844	67.7435	27.7895	24.8069	0	0	0	40.1133	0	7.74692	1.28e-08	6.46e-07	-	7A	38640161	38670499	+	2122	-	PF07727:Reverse transcriptase (RNA-dependent DNA polymerase)	RVT_2
TraesCS3D02G474900	27.4901	44.1363	24.8069	114.591	146.932	151.311	32.1444	137.611	-2.08724	1.3e-08	6.53e-07	-	3D	576000000	576000000	-	1539	protein_coding	Cytochrome P450	p450
TraesCSU02G032300	25.5265	43.3189	36.671	0	0	0	35.1722	0	7.5594	1.31e-08	6.58e-07	-	Un	29715972	29717284	+	1313	protein_coding	SKP1/BTB/POZ domain	BTB
novel.24919	67.7435	19.6161	35.5925	0	0	0	40.984	0	7.77598	1.32e-08	6.63e-07	-	Un	22368228	22370183	+	1361	-	-	-
TraesCS6D02G352000	102.106	34.3282	56.0851	0	1.05706	0	64.1731	0.352354	7.46156	1.33e-08	6.69e-07	-	6D	449000000	449000000	+	504	protein_coding	Mitochondrial inner membrane translocase subunit Tim17/Tim22/Tim23/peroxisomal protein PMP24	-
novel.4437	84.4339	39.2323	46.3781	0	4.22825	4.53027	56.6814	2.91951	4.24435	1.33e-08	6.69e-07	-	2B	37567496	37570876	+	1073	-	PF00557:Metallopeptidase family M24	Peptidase_M24
novel.8367	54.9802	22.8855	34.5139	0	0	0	37.4599	0	7.64637	1.34e-08	6.74e-07	-	3B	27885447	27887594	+	2148	-	PF07727:Reverse transcriptase (RNA-dependent DNA polymerase)	RVT_2
TraesCS4B02G060900	53.9984	26.9722	29.1211	0	0	0	36.6972	0	7.61797	1.35e-08	6.75e-07	-	4B	52865582	52867046	+	1465	protein_coding	F-box domain	-
TraesCS4D02G184800	201.267	173.276	133.741	52.3844	39.1113	24.4635	169.428	38.6531	2.14034	1.35e-08	6.75e-07	-	4D	323000000	323000000	-	1400	protein_coding	-	-
TraesCS2D02G471200	27.4901	33.5109	43.1424	0	0	0	34.7144	0	7.53745	1.35e-08	6.75e-07	-	2D	575000000	575000000	-	1467	protein_coding	P-loop containing nucleoside triphosphate hydrolase	AAA
TraesCS1D02G446000	43.1987	32.6935	28.0425	0	0	0	34.6449	0	7.53641	1.35e-08	6.75e-07	-	1D	489000000	489000000	+	393	protein_coding	-	-
TraesCS2D02G600300	41.2352	23.7028	42.0638	0	0	0	35.6673	0	7.57459	1.35e-08	6.75e-07	-	2D	651000000	651000000	-	3010	protein_coding	Ubiquitin-conjugating enzyme/RWD-like	UQ_con
novel.12191	67.7435	28.6069	23.7283	0	0	0	40.0262	0	7.74399	1.35e-08	6.75e-07	-	4B	58969953	58972853	+	2340	-	PF03321:GH3 auxin-responsive promoter	-
TraesCS6A02G334600	67.7435	26.1548	25.8854	0	0	0	39.9279	0	7.73992	1.36e-08	6.82e-07	-	6A	565000000	565000000	+	901	protein_coding	Peptidase S24/S26A/S26B/S26C	Peptidase_S24
TraesCS2A02G249500	67.7435	82.5512	74.4206	16.3701	8.4565	13.5908	74.9051	12.8058	2.54917	1.37e-08	6.83e-07	-	2A	376000000	376000000	-	519	protein_coding	GCK	-
TraesCS4B02G102600	43.1987	45.771	50.6923	0	1.05706	1.81211	46.554	0.956391	5.5355	1.37e-08	6.84e-07	-	4B	109000000	109000000	-	1710	protein_coding	Histone deacetylase domain	Hist_deacetyl
TraesCS7A02G424200	51.0531	38.4149	21.5712	0	0	0	37.013	0	7.63326	1.37e-08	6.84e-07	-	7A	617000000	617000000	+	681	protein_coding	RNA recognition motif domain	RRM_1
novel.2601	81.4885	31.8762	46.3781	3.27402	0	0.906055	53.2476	1.39336	5.28964	1.37e-08	6.84e-07	-	1D	491000000	491000000	+	1006	-	-	-
novel.2925	99.1607	30.2415	56.0851	0	3.17119	0	61.8291	1.05706	5.91629	1.38e-08	6.86e-07	-	1D	382000000	382000000	-	1787	-	-	-
TraesCS5D02G206200	387.807	652.236	599.679	124.413	53.9102	161.278	546.574	113.2	2.26954	1.38e-08	6.86e-07	-	5D	312000000	312000000	-	2062	protein_coding	Cyclin-like	Cyclin_C
novel.23536	290.61	238.663	268.561	104.769	97.2498	77.0146	265.945	93.011	1.51784	1.39e-08	6.9e-07	-	7B	659000000	659000000	-	1549	-	-	-
novel.6931	42.2169	62.9351	61.4779	1.09134	0	0	55.5433	0.36378	7.2557	1.39e-08	6.91e-07	-	2D	577000000	577000000	-	963	-	-	-
TraesCS2D02G220900	2748.03	8228.15	6654.71	25210	20770.2	47309.6	5876.96	31096.6	-2.40359	1.39e-08	6.92e-07	-	2D	189000000	189000000	-	2015	protein_coding	Glycoside hydrolase superfamily	-
TraesCS2A02G168700	46.1441	33.5109	25.8854	0	0	0	35.1801	0	7.5589	1.4e-08	6.94e-07	-	2A	122000000	122000000	-	573	protein_coding	Zinc finger, RING-type	-
TraesCS6B02G187000	39.2716	45.771	22.6498	0	0	0	35.8974	0	7.59077	1.41e-08	7.01e-07	-	6B	213000000	213000000	-	1095	protein_coding	P-loop containing nucleoside triphosphate hydrolase	Sulfotransfer_1
TraesCS1A02G376300	234.648	120.966	169.334	6.54805	8.4565	37.1482	174.982	17.3843	3.3113	1.43e-08	7.11e-07	-	1A	551000000	551000000	-	1182	protein_coding	tRNA dimethylallyltransferase	IPPT
TraesCS5D02G171700	19.6358	49.0403	44.2209	0	0	0	37.6324	0	7.65661	1.44e-08	7.14e-07	-	5D	269000000	269000000	-	1268	protein_coding	-	-
TraesCS3D02G021500	41.2352	20.4335	50.6923	0	0	0	37.4536	0	7.64408	1.44e-08	7.15e-07	-	3D	7094080	7094604	+	525	protein_coding	Ubiquitin-related domain	-
TraesCS2B02G373900	105.052	43.3189	34.5139	2.18268	5.28531	2.71816	60.9614	3.39539	4.17135	1.45e-08	7.16e-07	-	2B	533000000	533000000	-	612	protein_coding	-	-
TraesCS2D02G092200	58.9074	49.8576	52.8494	0	0	0.906055	53.8715	0.302018	7.21052	1.45e-08	7.2e-07	-	2D	43952088	43952891	+	616	protein_coding	Ribosomal protein L40e	ubiquitin
novel.8289	61.8527	61.3004	42.0638	1.09134	0	0	55.0723	0.36378	7.24479	1.47e-08	7.26e-07	-	3A	729000000	729000000	-	1422	-	-	-
TraesCS5B02G040800	107.997	117.697	90.599	314.306	269.551	466.618	105.431	350.158	-1.73074	1.49e-08	7.37e-07	-	5B	45234256	45238171	+	1184	protein_coding	SWEET sugar transporter	-
TraesCS1D02G357500	0	0	0	52.3844	14.7989	50.739	0	39.3074	-7.80992	1.5e-08	7.43e-07	-	1D	441000000	441000000	-	1869	protein_coding	Multi antimicrobial extrusion protein	MatE
TraesCS5D02G498900	286.683	220.681	263.168	49.1103	62.3667	13.5908	256.844	41.6893	2.63044	1.5e-08	7.43e-07	-	5D	529000000	529000000	-	5997	protein_coding	RNA polymerase Rpb1, domain 1	-
novel.20761	136.469	55.579	75.4992	12.0047	9.51356	1.81211	89.1823	7.77681	3.54361	1.53e-08	7.55e-07	-	6D	462000000	462000000	-	1698	-	-	-
novel.23508	43.1987	32.6935	26.964	0	0	0	34.2854	0	7.52154	1.55e-08	7.63e-07	-	7B	642000000	642000000	-	1129	-	-	-
TraesCS3B02G126200	25.5265	67.8391	40.9853	223.725	184.986	202.05	44.7836	203.587	-2.17572	1.55e-08	7.64e-07	-	3B	103000000	103000000	-	2161	protein_coding	NAC domain	NAM
TraesCS3A02G460600	26.5083	49.0403	30.1997	0	0	0	35.2494	0	7.56446	1.56e-08	7.69e-07	-	3A	697000000	697000000	+	1260	protein_coding	Zinc finger, RING-type	-
TraesCS7B02G439500	48.1077	21.2508	39.9067	0	0	0	36.4217	0	7.60485	1.56e-08	7.69e-07	-	7B	705000000	705000000	-	375	protein_coding	-	-
TraesCS1B02G477000	69.7071	37.5976	76.5777	0	2.11413	0	61.2941	0.704708	6.49464	1.56e-08	7.69e-07	-	1B	686000000	686000000	-	1269	protein_coding	F-box domain	-
novel.18809	27.4901	26.1548	40.9853	126.596	117.334	122.317	31.5434	122.082	-1.96133	1.56e-08	7.71e-07	-	6B	234000000	234000000	+	2385	-	-	-
TraesCS5D02G552700	36.3262	30.2415	33.4353	0	0	0	33.3344	0	7.47952	1.57e-08	7.74e-07	-	5D	558000000	558000000	+	1664	protein_coding	F-box domain	DUF295
TraesCS5D02G046400	0	5.72137	1.07856	62.2064	31.7119	95.1357	2.26664	63.018	-4.71088	1.58e-08	7.78e-07	-	5D	45205893	45209435	+	874	protein_coding	SWEET sugar transporter	-
TraesCS1B02G445500	33.3809	28.6069	38.8281	0	0	0	33.6053	0	7.48999	1.58e-08	7.78e-07	-	1B	665000000	665000000	+	1374	protein_coding	P-loop containing nucleoside triphosphate hydrolase	Helicase_C
TraesCS2A02G212500	1630.75	3424.65	2928.29	9457.56	7951.23	8113.72	2661.23	8507.5	-1.67653	1.59e-08	7.83e-07	-	2A	197000000	197000000	+	1505	protein_coding	-	-
TraesCS3D02G389600	32.3991	33.5109	33.4353	0	0	0	33.1151	0	7.47088	1.59e-08	7.83e-07	-	3D	505000000	505000000	-	1206	protein_coding	-	-
TraesCS7B02G037200	39.2716	58.031	43.1424	139.692	195.557	169.432	46.815	168.227	-1.8398	1.61e-08	7.91e-07	-	7B	36432795	36438394	+	5265	protein_coding	Development/cell death domain	-
TraesCS6A02G325700	1085.86	1689.44	1425.86	3601.43	4330.79	3194.75	1400.38	3708.99	-1.4049	1.62e-08	7.95e-07	-	6A	559000000	559000000	-	1495	protein_coding	Oxoglutarate/iron-dependent dioxygenase	2OG-FeII_Oxy
TraesCS5B02G040400	28.4719	29.4242	45.2995	0	0	0	34.3985	0	7.52308	1.62e-08	7.97e-07	-	5B	45025275	45026439	-	1165	protein_coding	Domain unknown function DUF295	-
TraesCS3D02G061100	45.1623	51.4923	65.7921	0	0	0.906055	54.1489	0.302018	7.2171	1.64e-08	8.02e-07	-	3D	26578118	26579431	+	1314	protein_coding	ENT domain	-
TraesCS7D02G112600	37.308	31.0589	31.2782	0	0	0	33.215	0	7.47489	1.64e-08	8.06e-07	-	7D	68934813	68935142	-	330	protein_coding	Transcription elongation factor 1	-
novel.15788	27.4901	21.2508	32.3568	126.596	136.361	89.6994	27.0326	117.552	-2.12722	1.65e-08	8.1e-07	-	5B	539000000	539000000	+	1702	-	-	-
TraesCS4B02G393900	32.3991	38.4149	29.1211	0	0	0	33.3117	0	7.48128	1.66e-08	8.14e-07	-	4B	668000000	668000000	-	1523	protein_coding	SKP1/BTB/POZ domain	BTB
TraesCS2D02G513900	316.136	109.523	176.884	19.6441	36.9972	39.8664	200.848	32.1692	2.63696	1.68e-08	8.23e-07	-	2D	606000000	606000000	+	2711	protein_coding	Protein kinase-like domain	Pkinase
TraesCS5A02G040100	153.159	114.427	126.191	468.185	309.719	378.731	131.259	385.545	-1.55538	1.69e-08	8.28e-07	-	5A	36329350	36332127	+	1886	protein_coding	Glycoside hydrolase superfamily	Glyco_hydro_17
TraesCS3B02G521500	97.1972	41.6843	72.2635	5.4567	7.39944	0	70.3816	4.28538	4.07517	1.7e-08	8.31e-07	-	3B	765000000	765000000	-	1518	protein_coding	Zinc finger C2H2-type	-
TraesCS2B02G351000	22.5812	52.3097	33.4353	0	0	0	36.1087	0	7.59905	1.7e-08	8.31e-07	-	2B	498000000	498000000	-	1422	protein_coding	Homeobox domain-like	Myb_DNA-binding
TraesCS2D02G194600	36.3262	105.437	66.8707	307.758	337.203	282.689	69.5445	309.217	-2.14678	1.72e-08	8.4e-07	-	2D	140000000	140000000	+	2076	protein_coding	NPH3 domain	-
TraesCS5B02G445600	48.1077	49.8576	61.4779	0	1.05706	0	53.1477	0.352354	7.19029	1.73e-08	8.44e-07	-	5B	618000000	618000000	+	1389	protein_coding	-	-
novel.3437	101.124	28.6069	64.7136	0	2.11413	5.43633	64.8149	2.51682	4.62699	1.76e-08	8.6e-07	-	2A	409000000	409000000	+	1274	-	-	-
TraesCS1D02G097100	84.4339	42.5016	45.2995	0	1.05706	0	57.4117	0.352354	7.302	1.77e-08	8.64e-07	-	1D	83825256	83827150	+	1518	protein_coding	Peptidase M24	Peptidase_M24
TraesCS7A02G403400	47.1259	40.0496	20.4926	0	0	0	35.8894	0	7.58939	1.77e-08	8.64e-07	-	7A	584000000	584000000	+	1385	protein_coding	TRAF-like	MATH
TraesCS3D02G453900	29.4537	38.4149	31.2782	0	0	0	33.0489	0	7.46959	1.8e-08	8.74e-07	-	3D	561000000	561000000	-	996	protein_coding	Zinc finger, RING-type	-
novel.7699	3.92716	48.223	35.5925	253.191	210.356	599.808	29.2475	354.452	-3.59512	1.8e-08	8.77e-07	-	3A	1720260	1721554	-	1195	-	-	-
TraesCS5B02G369700	91.3064	59.6657	36.671	0	2.11413	0	62.5477	0.704708	6.52749	1.81e-08	8.82e-07	-	5B	549000000	549000000	+	1518	protein_coding	F-box domain	-
TraesCS2A02G542900	260.174	210.873	232.969	532.574	540.159	542.727	234.672	538.487	-1.19929	1.82e-08	8.83e-07	-	2A	753000000	753000000	+	1392	protein_coding	-	-
TraesCS5D02G538900	96.2154	131.591	99.2275	336.133	348.831	814.543	109.011	499.836	-2.19626	1.82e-08	8.85e-07	-	5D	551000000	551000000	+	870	protein_coding	Cupredoxin	Cu_bind_like
TraesCS2D02G462800	185.558	251.74	214.633	63.2978	44.3966	77.9207	217.311	61.8717	1.80954	1.83e-08	8.87e-07	-	2D	569000000	569000000	-	1733	protein_coding	-	-
TraesCS7B02G049000	32.3991	59.6657	55.0065	174.614	165.959	204.768	49.0238	181.781	-1.88857	1.83e-08	8.87e-07	-	7B	49025828	49034892	+	2481	protein_coding	CheY-like superfamily	Myb_DNA-binding
TraesCS7B02G112300	80.5067	51.4923	44.2209	0	2.11413	0	58.74	0.704708	6.43693	1.83e-08	8.88e-07	-	7B	129000000	129000000	+	681	protein_coding	Zinc finger, RING-type	-
TraesCS7A02G187700	22.5812	35.1456	47.4566	0	0	0	35.0611	0	7.55173	1.84e-08	8.93e-07	-	7A	143000000	143000000	+	1197	protein_coding	-	-
TraesCS7D02G063700	190.467	73.5605	69.0278	6.54805	19.0271	7.24844	111.019	10.9412	3.34833	1.85e-08	8.97e-07	-	7D	34973173	34975146	+	1584	protein_coding	F-box domain	-
TraesCS7B02G313100	80.5067	41.6843	56.0851	0	0	1.81211	59.4254	0.604036	6.47714	1.85e-08	8.97e-07	-	7B	559000000	559000000	-	1685	protein_coding	F-box domain	F-box
TraesCS2D02G563600	229.739	213.325	186.591	610.059	616.268	440.342	209.885	555.557	-1.40298	1.86e-08	9e-07	-	2D	635000000	635000000	+	1510	protein_coding	NAD(P)-binding domain	adh_short
TraesCS2D02G475000	74.616	56.3964	57.1636	10.9134	9.51356	8.15449	62.7253	9.52715	2.72484	1.88e-08	9.11e-07	-	2D	578000000	578000000	-	935	protein_coding	-	-
novel.2749	0	0	0	37.1056	30.6548	27.1816	0	31.6473	-7.49476	1.92e-08	9.26e-07	-	1D	112000000	112000000	-	609	-	-	-
novel.18860	506.603	508.385	450.838	116.773	94.0786	202.956	488.609	137.936	1.82147	1.93e-08	9.35e-07	-	6B	310000000	310000000	+	3908	-	PF14214:Helitron helicase-like domain at N-terminus	-
TraesCS3B02G572700	33.3809	26.9722	38.8281	0	0	0	33.0604	0	7.46604	1.94e-08	9.38e-07	-	3B	804000000	804000000	+	426	protein_coding	Pectin lyase fold/virulence factor	-
novel.5620	45.1623	29.4242	26.964	0	0	0	33.8502	0	7.50238	1.96e-08	9.44e-07	-	2B	643000000	643000000	-	1345	-	-	-
novel.12162	6.87253	32.6935	21.5712	244.46	117.334	125.035	20.3791	162.277	-2.98238	1.98e-08	9.55e-07	-	4B	34039495	34045876	+	2491	-	PF13976:GAG-pre-integrase domain|PF14244:gag-polypeptide of LTR copia-type|PF14223:gag-polypeptide of LTR copia-type	-
TraesCS4D02G079000	25.5265	35.1456	38.8281	0	0	0	33.1667	0	7.47275	2e-08	9.62e-07	-	4D	52779401	52780851	+	1198	protein_coding	F-box domain	F-box
TraesCS5A02G167000	30.4355	53.9443	78.7348	5.4567	3.17119	2.71816	54.3715	3.78202	3.85994	2.01e-08	9.67e-07	-	5A	356000000	356000000	+	1574	protein_coding	Protein kinase-like domain	Pkinase
novel.6369	530.166	305.685	365.632	139.692	115.22	81.5449	400.494	112.152	1.83848	2.04e-08	9.81e-07	-	2D	626000000	626000000	+	2177	-	-	-
novel.11470	6.87253	93.1766	64.7136	0	0	0	54.9209	0	8.20224	2.04e-08	9.83e-07	-	4A	687000000	687000000	+	2013	-	PF00098:Zinc knuckle|PF14223:gag-polypeptide of LTR copia-type	zf-CCHC
novel.11943	1951.8	1006.96	1189.65	214.994	405.912	104.196	1382.8	241.701	2.51734	2.04e-08	9.84e-07	-	4A	615000000	615000000	-	891	-	-	-
TraesCS1D02G267600	52.0348	288.521	186.591	1057.51	1140.57	1086.36	175.715	1094.81	-2.63768	2.05e-08	9.86e-07	-	1D	364000000	364000000	-	2930	protein_coding	Glycoside hydrolase 35, catalytic domain	-
novel.23462	36.3262	23.7028	40.9853	0	0	0	33.6714	0	7.49153	2.07e-08	9.95e-07	-	7B	601000000	601000000	-	1442	-	-	-
TraesCS5D02G453100	39.2716	27.7895	31.2782	0	0	0	32.7798	0	7.45507	2.08e-08	9.97e-07	-	5D	501000000	501000000	-	1071	protein_coding	GC-rich sequence DNA-binding factor domain	-
TraesCS5B02G488900	329.881	366.168	358.082	710.463	764.256	808.201	351.377	760.973	-1.11485	2.08e-08	1e-06	-	5B	659000000	659000000	-	1146	protein_coding	Chalcone isomerase	-
TraesCS5A02G520400	0	0	3.23568	73.1198	35.9401	42.5846	1.07856	50.5482	-5.69799	2.09e-08	1e-06	-	5A	681000000	681000000	+	1251	protein_coding	EamA domain	DUF6
TraesCS5D02G261000	325.954	465.883	407.695	1009.49	881.59	1156.13	399.844	1015.74	-1.34453	2.12e-08	1.02e-06	-	5D	367000000	367000000	-	3000	protein_coding	Cellulose synthase	-
novel.3053	63.8163	29.4242	49.6137	0	3.17119	1.81211	47.6181	1.6611	4.82266	2.14e-08	1.03e-06	-	1D	482000000	482000000	-	2568	-	PF03732:Retrotransposon gag protein	Retrotrans_gag
TraesCS3A02G022700	164.941	129.957	134.82	508.565	450.309	317.119	143.239	425.331	-1.56979	2.15e-08	1.03e-06	-	3A	12835921	12841532	-	2940	protein_coding	Glycine-rich domain-containing protein-like	-
novel.1000	28.4719	57.2137	84.1276	0	0	2.71816	56.6044	0.906055	5.83733	2.15e-08	1.03e-06	-	1A	508000000	508000000	-	681	-	-	-
TraesCS5B02G423700	97.1972	98.898	85.2062	239.004	248.41	343.395	93.7671	276.936	-1.56221	2.17e-08	1.04e-06	-	5B	600000000	600000000	+	1631	protein_coding	Stress up-regulated Nod 19	-
TraesCS2D02G441800	434.933	357.177	392.596	81.8506	46.5108	139.532	394.902	89.2979	2.1403	2.18e-08	1.05e-06	-	2D	552000000	552000000	+	2875	protein_coding	Myc-type, basic helix-loop-helix (bHLH) domain	HLH
TraesCS7A02G003700	3500.08	1668.19	2130.16	659.17	843.536	709.441	2432.81	737.382	1.72204	2.19e-08	1.05e-06	-	7A	1856666	1859059	+	1616	protein_coding	GDSL lipase/esterase	Lipase_GDSL
TraesCS3A02G268100	139.414	210.873	165.02	455.089	442.909	636.05	171.769	511.349	-1.57255	2.2e-08	1.05e-06	-	3A	494000000	494000000	-	1986	protein_coding	Aspartic peptidase domain	-
TraesCS5B02G093900	63.8163	64.5697	45.2995	7.63938	0	0.906055	57.8952	2.84848	4.39242	2.22e-08	1.06e-06	-	5B	123000000	123000000	-	627	protein_coding	Domain unknown function DUF295	DUF295
TraesCS5D02G520100	34.3626	27.7895	34.5139	0	0	0	32.222	0	7.42983	2.24e-08	1.07e-06	-	5D	541000000	541000000	-	1270	protein_coding	Peptidase M48	Peptidase_M48
TraesCS1D02G441200	94.2518	35.9629	34.5139	0	3.17119	0.906055	54.9095	1.35908	5.34317	2.24e-08	1.07e-06	-	1D	486000000	486000000	-	812	protein_coding	Transcription factor, MADS-box	K-box
novel.12764	38.2898	25.3375	34.5139	0	0	0	32.7137	0	7.45109	2.27e-08	1.08e-06	-	4B	64825828	64826527	-	700	-	-	-
TraesCS2D02G524700	34.3626	30.2415	31.2782	0	0	0	31.9608	0	7.41927	2.27e-08	1.08e-06	-	2D	613000000	613000000	-	1173	protein_coding	F-box domain	-
TraesCS3D02G453100	96.2154	66.2044	91.6775	8.73073	13.7418	0.906055	84.6991	7.79286	3.46743	2.28e-08	1.09e-06	-	3D	560000000	560000000	+	1128	protein_coding	Protein of unknown function DUF3615	-
TraesCS4D02G247400	38.2898	67.0218	36.671	3.27402	0	0.906055	47.3275	1.39336	5.12601	2.28e-08	1.09e-06	-	4D	416000000	416000000	-	738	protein_coding	-	-
novel.17141	22.5812	21.2508	6.47136	98.2207	125.79	91.5115	16.7678	105.174	-2.6327	2.32e-08	1.1e-06	-	5D	28643504	28646204	-	1301	-	-	-
novel.18546	59.8892	26.1548	23.7283	0	0	0	36.5908	0	7.6143	2.36e-08	1.12e-06	-	6B	2860187	2861159	+	973	-	-	-
novel.20634	457.514	1420.53	1105.52	206.263	157.502	262.756	994.524	208.84	2.25109	2.36e-08	1.12e-06	-	6D	320000000	320000000	-	3831	-	PF00069:Protein kinase domain	Pkinase
TraesCS7A02G445200	59.8892	49.8576	44.2209	0	1.05706	0	51.3226	0.352354	7.14155	2.37e-08	1.13e-06	-	7A	640000000	640000000	+	728	protein_coding	-	-
TraesCS4B02G373800	42.2169	25.3375	31.2782	0	0	0	32.9442	0	7.46173	2.37e-08	1.13e-06	-	4B	658000000	658000000	+	2373	protein_coding	SKP1/BTB/POZ domain	BTB
TraesCS3A02G477400	67.7435	54.7617	43.1424	0	2.11413	0	55.2159	0.704708	6.34884	2.38e-08	1.13e-06	-	3A	709000000	709000000	+	1330	protein_coding	50S ribosomal protein L30e-like	-
TraesCS1B02G195300	177.704	34.3282	64.7136	4.36536	2.11413	9.06054	92.2486	5.18001	4.13055	2.39e-08	1.14e-06	-	1B	350000000	350000000	-	2779	protein_coding	FAD/NAD(P)-binding domain	-
TraesCS3B02G528600	21.5994	37.5976	42.0638	0	0	0	33.7536	0	7.49817	2.39e-08	1.14e-06	-	3B	771000000	771000000	-	1348	protein_coding	F-box domain	-
TraesCS2B02G075700	217.957	255.827	264.247	825.054	694.49	2274.2	246.01	1264.58	-2.36227	2.4e-08	1.14e-06	-	2B	41113830	41119970	-	1029	protein_coding	-	-
novel.3932	45.1623	193.709	158.548	17.4614	14.7989	5.43633	132.473	12.5655	3.41173	2.41e-08	1.14e-06	-	2A	143000000	143000000	-	1146	-	PF04178:Got1/Sft2-like family	-
TraesCS2B02G156900	4.90895	8.17339	9.70703	92.764	30.6548	159.466	7.59646	94.2948	-3.6381	2.44e-08	1.16e-06	-	2B	131000000	131000000	+	1888	protein_coding	Thiolase-like	ketoacyl-synt
TraesCS4A02G240200	417.261	318.762	269.64	980.024	863.62	794.61	335.221	879.418	-1.39087	2.45e-08	1.16e-06	-	4A	550000000	550000000	-	2587	protein_coding	Protein kinase-like domain	LRRNT_2
TraesCS6A02G337200	57.9256	61.3004	67.9492	188.802	182.872	169.432	62.3917	180.369	-1.53241	2.45e-08	1.16e-06	-	6A	571000000	571000000	+	2342	protein_coding	Chalcone isomerase	-
novel.3241	27.4901	26.9722	24.8069	137.509	109.934	86.0752	26.423	111.173	-2.06931	2.45e-08	1.16e-06	-	2A	108000000	108000000	+	4461	-	-	-
TraesCS5D02G013300	154.141	232.941	220.026	553.31	486.249	639.674	202.369	559.744	-1.46739	2.46e-08	1.16e-06	-	5D	7410320	7415303	-	2646	protein_coding	POX domain	Coprinus_mating
TraesCS3B02G090900	67.7435	76.0125	63.635	15.2788	10.5706	6.34238	69.1303	10.7306	2.70567	2.48e-08	1.17e-06	-	3B	59961641	59967801	-	2102	protein_coding	Nucleotide-diphospho-sugar transferases	-
TraesCS3B02G254800	623.436	361.264	412.01	101.495	165.959	75.2025	465.57	114.219	2.02896	2.49e-08	1.17e-06	-	3B	411000000	411000000	+	2774	protein_coding	P-loop containing nucleoside triphosphate hydrolase	AAA
TraesCS2D02G544100	335.772	250.106	303.075	686.453	693.433	685.883	296.318	688.59	-1.21779	2.49e-08	1.17e-06	-	2D	621000000	621000000	+	1559	protein_coding	-	-
novel.5332	53.0166	27.7895	23.7283	0	0	0	34.8448	0	7.54415	2.52e-08	1.19e-06	-	2B	235000000	235000000	-	872	-	-	-
novel.9916	109.96	31.0589	47.4566	0	1.05706	0	62.8253	0.352354	7.43129	2.53e-08	1.19e-06	-	3D	32153869	32157516	+	3132	-	-	-
TraesCS6B02G454000	57.9256	45.771	57.1636	2.18268	0	0	53.6201	0.727561	6.30005	2.54e-08	1.2e-06	-	6B	712000000	712000000	+	1905	protein_coding	F-box domain	F-box
TraesCS4B02G278800	138.432	102.985	88.4419	407.07	264.266	467.524	109.953	379.62	-1.78779	2.55e-08	1.2e-06	-	4B	562000000	562000000	+	2076	protein_coding	FAE1/Type III polyketide synthase-like protein	-
TraesCS6A02G404200	53.9984	44.9536	15.0998	0	0	0	38.0173	0	7.67289	2.59e-08	1.22e-06	-	6A	611000000	611000000	+	492	protein_coding	Zinc finger, AN1-type	zf-A20
TraesCS5A02G018000	47.1259	63.7524	51.7709	159.336	183.929	308.965	54.2164	217.41	-2.00247	2.61e-08	1.23e-06	-	5A	14227124	14228178	-	1055	protein_coding	Thaumatin	Thaumatin
TraesCS6D02G129600	37.308	51.4923	50.6923	3.27402	4.22825	0	46.4975	2.50076	4.27182	2.63e-08	1.24e-06	-	6D	94764003	94765951	+	1841	protein_coding	Protein of unknown function DUF1677, Oryza sativa	-
novel.16229	70.6889	58.8484	65.7921	8.73073	6.34238	0	65.1098	5.02437	3.73802	2.65e-08	1.24e-06	-	5B	305000000	305000000	-	1317	-	-	-
TraesCS4A02G019400	7167.06	3754.85	4815.77	1747.24	1824.49	1893.65	5245.9	1821.79	1.52573	2.65e-08	1.25e-06	-	4A	12603440	12605689	+	1989	protein_coding	Cytochrome P450	p450
TraesCS2B02G317200	20.6176	17.9814	7.54992	159.336	145.875	57.0814	15.383	120.764	-2.96056	2.67e-08	1.25e-06	-	2B	453000000	453000000	-	1409	protein_coding	Haem peroxidase	-
TraesCS5D02G329900	31.4173	27.7895	35.5925	0	0	0	31.5998	0	7.40157	2.69e-08	1.26e-06	-	5D	422000000	422000000	+	747	protein_coding	Cyclin-like	Cyclin_C
novel.25053	81.4885	30.2415	59.3208	0	1.05706	0	57.0169	0.352354	7.29013	2.7e-08	1.27e-06	-	Un	108000000	108000000	+	1983	-	PF14223:gag-polypeptide of LTR copia-type	-
TraesCS1D02G362600	82.4703	69.4738	72.2635	13.0961	13.7418	3.62422	74.7359	10.154	2.90142	2.71e-08	1.27e-06	-	1D	445000000	445000000	-	626	protein_coding	-	-
TraesCS6B02G269400	722.597	893.351	834.805	324.128	283.293	392.322	816.918	333.248	1.2928	2.72e-08	1.28e-06	-	6B	485000000	485000000	+	2249	protein_coding	Putative S-adenosyl-L-methionine-dependent methyltransferase	-
TraesCS3A02G031600	91.3064	31.8762	44.2209	4.36536	2.11413	0	55.8012	2.15983	4.74887	2.74e-08	1.28e-06	-	3A	17376304	17379895	-	2994	protein_coding	Ubiquitin-conjugating enzyme/RWD-like	UQ_con
TraesCS6B02G240600	452.605	277.078	326.803	120.047	106.763	124.129	352.162	116.98	1.58872	2.74e-08	1.28e-06	-	6B	422000000	422000000	+	1437	protein_coding	SGNH hydrolase-type esterase domain	Lipase_GDSL
TraesCS6D02G102800	79.525	61.3004	104.62	18.5528	6.34238	9.06054	81.8152	11.3186	2.8607	2.75e-08	1.28e-06	-	6D	66126900	66128738	-	1839	protein_coding	-	-
TraesCS6D02G220000	29.4537	39.2323	26.964	0	0	0	31.8833	0	7.4188	2.76e-08	1.29e-06	-	6D	310000000	310000000	-	591	protein_coding	-	-
TraesCS3D02G503900	45.1623	30.2415	23.7283	0	0	0	33.044	0	7.46831	2.76e-08	1.29e-06	-	3D	592000000	592000000	+	936	protein_coding	Strictosidine synthase, conserved region	Str_synth
novel.20959	75.5978	58.031	79.8134	7.63938	13.7418	13.5908	71.1474	11.6573	2.5994	2.77e-08	1.29e-06	-	7A	126000000	126000000	+	1481	-	-	-
novel.25424	72.6524	30.2415	64.7136	0	1.05706	0	55.8692	0.352354	7.2603	2.77e-08	1.29e-06	-	Un	92976865	92978067	-	1060	-	-	-
TraesCS4A02G087100	27.4901	41.6843	30.1997	120.047	114.163	157.654	33.1247	130.621	-1.97357	2.78e-08	1.3e-06	-	4A	91618779	91620590	+	857	protein_coding	Phospholipase A2 domain	-
TraesCS1D02G084400	35.3444	46.5883	46.3781	138.6	131.076	173.963	42.7703	147.88	-1.79015	2.79e-08	1.3e-06	-	1D	68445707	68448197	+	2242	protein_coding	Homeobox domain-like	Myb_DNA-binding
TraesCS2D02G466600	11.7815	81.7339	39.9067	0	0	0	44.474	0	7.8997	2.8e-08	1.31e-06	-	2D	572000000	572000000	+	4383	protein_coding	P-loop containing nucleoside triphosphate hydrolase	NB-ARC
TraesCS3A02G235800	246.429	284.434	273.954	793.405	712.46	540.914	268.272	682.26	-1.34566	2.82e-08	1.31e-06	-	3A	440000000	440000000	+	2197	protein_coding	-	-
TraesCS2B02G619000	53.0166	24.5202	25.8854	0	0	0	34.4741	0	7.52785	2.87e-08	1.34e-06	-	2B	795000000	795000000	+	2517	protein_coding	Domain of unknown function DUF4220	-
TraesCS4A02G336500	158.068	107.889	161.784	41.471	31.7119	18.1211	142.58	30.4346	2.23534	2.87e-08	1.34e-06	-	4A	619000000	619000000	-	2676	protein_coding	AMP-dependent synthetase/ligase	AMP-binding
TraesCS5B02G107200	38.2898	25.3375	32.3568	128.778	103.592	135.002	31.9947	122.457	-1.94265	2.87e-08	1.34e-06	-	5B	146000000	146000000	-	1786	protein_coding	AdipoR/Haemolysin-III-related	-
TraesCS5D02G227300	41.2352	26.9722	28.0425	0	0	0	32.0833	0	7.42444	2.88e-08	1.34e-06	-	5D	335000000	335000000	+	847	protein_coding	Chlorophyll A-B binding protein	-
TraesCS6B02G053300	445.733	319.579	401.224	63.2978	76.1085	9.9666	388.845	49.791	2.97093	2.88e-08	1.34e-06	-	6B	33011563	33012229	+	568	protein_coding	Histone-fold	Histone
TraesCS5B02G480600	136.469	154.477	185.512	30.5575	40.1684	9.9666	158.819	26.8975	2.57208	2.89e-08	1.34e-06	-	5B	653000000	653000000	-	1476	protein_coding	Peptidase S1, PA clan	-
novel.7842	52.0348	47.4056	32.3568	0	1.05706	2.71816	43.9324	1.25841	5.04884	2.9e-08	1.35e-06	-	3A	125000000	125000000	-	1270	-	-	-
novel.21584	84.4339	30.2415	50.6923	3.27402	0	0	55.1226	1.09134	5.74141	2.91e-08	1.35e-06	-	7A	53211045	53212695	-	1560	-	-	-
TraesCS7B02G361900	90.3246	297.511	224.34	874.164	851.992	976.727	204.059	900.961	-2.14112	2.93e-08	1.36e-06	-	7B	624000000	624000000	+	1008	protein_coding	-	-
novel.324	63.8163	50.675	45.2995	0	2.11413	0	53.2636	0.704708	6.29643	2.98e-08	1.38e-06	-	1A	364000000	364000000	+	1502	-	-	-
TraesCS2B02G072000	31.4173	39.2323	24.8069	0	0	0	31.8188	0	7.41616	2.99e-08	1.38e-06	-	2B	38385197	38392138	+	1586	protein_coding	Peptidase M24	Peptidase_M24
novel.25608	33.3809	26.1548	34.5139	0	0	0	31.3499	0	7.38986	3e-08	1.39e-06	-	Un	406000000	406000000	-	1141	-	PF04564:U-box domain	U-box
TraesCS4B02G065200	52.0348	56.3964	28.0425	0	2.11413	2.71816	45.4913	1.61076	4.77496	3.02e-08	1.4e-06	-	4B	57863435	57864734	+	1300	protein_coding	-	-
novel.2771	136.469	204.335	184.434	476.916	460.879	434.906	175.079	457.567	-1.38442	3.03e-08	1.4e-06	-	1D	142000000	142000000	-	2567	-	-	-
TraesCS7B02G372900	53.0166	19.6161	32.3568	0	0	0	34.9965	0	7.54797	3.05e-08	1.41e-06	-	7B	639000000	639000000	-	2863	protein_coding	F-box domain	F-box
TraesCS2A02G078900	47.1259	81.7339	64.7136	10.9134	9.51356	6.34238	64.5244	8.92312	2.86826	3.05e-08	1.41e-06	-	2A	35916358	35918589	+	1907	protein_coding	PC-Esterase	-
novel.3293	152.177	107.071	116.484	14.1874	35.9401	11.7787	125.244	20.6354	2.6083	3.06e-08	1.41e-06	-	2A	192000000	192000000	+	2493	-	-	-
TraesCS2D02G380000	35.3444	26.9722	31.2782	0	0	0	31.1983	0	7.38361	3.07e-08	1.42e-06	-	2D	484000000	484000000	+	558	protein_coding	-	-
TraesCS6B02G064400	26.5083	35.9629	31.2782	0	0	0	31.2498	0	7.38847	3.07e-08	1.42e-06	-	6B	42550166	42550786	+	621	protein_coding	TRAF-like	BTB
TraesCS2D02G210500	147.268	225.585	185.512	487.829	483.078	731.186	186.122	567.364	-1.60725	3.08e-08	1.42e-06	-	2D	167000000	167000000	-	2397	protein_coding	Armadillo-type fold	-
TraesCS4B02G316900	402.534	178.18	253.462	32.7402	52.8531	6.34238	278.058	30.6453	3.18893	3.08e-08	1.42e-06	-	4B	607000000	607000000	+	2015	protein_coding	Major facilitator superfamily domain	Sugar_tr
[truncated: 140,557 more rows]

## Sheet: Supplementary Table S2
Supplementary Table S2 GO terms enriched for "MS line-VS-MR line" DEGs
MSu vs MRu
Category	GOID	Description	GeneRatio	BgRatio	pvalue	padj	geneID	geneName	Count	Up	Up_Gene_names	Down	Down_Gene_names
BP	GO:0006511	ubiquitin-dependent protein catabolic process	65/2692	280/24696	2.55866e-09	5.63758e-07	TraesCS5B02G165700/TraesCS3B02G078800/TraesCS5B02G169700/TraesCS2D02G522400/TraesCS5B02G372700/TraesCS2D02G560500/TraesCS5D02G173200/TraesCS3B02G078700/TraesCS7B02G098900/TraesCS3B02G603200/TraesCS5A02G168900/TraesCS3A02G065200/TraesCS3A02G065400/TraesCS3D02G065900/TraesCS5A02G228300/TraesCS2D02G560700/TraesCS2A02G522300/TraesCS5D02G475400/TraesCS5A02G462800/TraesCS5D02G176900/TraesCS3D02G543200/…	-/-/-/-/-/-/-/-/-/-/-/-/-/-/-/-/-/-/-/-/-/-/-/-/-/-/-/-/-/-/-/-/-/-/-/-/-/-/-/-/-/-/-/-/-/-/-/-/-/-/-/-/-/-/-/-/-/-/-/-/-/-/-/-/-	65	57	TraesCS5B02G165700/TraesCS3B02G078800/TraesCS5B02G169700/TraesCS2D02G522400/TraesCS5B02G372700/TraesCS2D02G560500/TraesCS5D02G173200/TraesCS3B02G078700/TraesCS7B02G098900/TraesCS3B02G603200/TraesCS5A02G168900/TraesCS3A02G065200/TraesCS3A02G065400/TraesCS3D02G065900/TraesCS5A02G228300/TraesCS2D02G560700/TraesCS2A02G522300/TraesCS5D02G475400/TraesCS5A02G462800/TraesCS5D02G176900/TraesCS3D02G543200/…	8	TraesCS3B02G028800/TraesCS3A02G505400/TraesCS3B02G572900/TraesCS6B02G114800/TraesCS7A02G451200/TraesCS3D02G512700/TraesCS7A02G138000/TraesCS1D02G098500
BP	GO:0019941	modification-dependent protein catabolic process	65/2692	280/24696	2.55866e-09	5.63758e-07	TraesCS5B02G165700/TraesCS3B02G078800/TraesCS5B02G169700/TraesCS2D02G522400/TraesCS5B02G372700/TraesCS2D02G560500/TraesCS5D02G173200/TraesCS3B02G078700/TraesCS7B02G098900/TraesCS3B02G603200/TraesCS5A02G168900/TraesCS3A02G065200/TraesCS3A02G065400/TraesCS3D02G065900/TraesCS5A02G228300/TraesCS2D02G560700/TraesCS2A02G522300/TraesCS5D02G475400/TraesCS5A02G462800/TraesCS5D02G176900/TraesCS3D02G543200/…	-/-/-/-/-/-/-/-/-/-/-/-/-/-/-/-/-/-/-/-/-/-/-/-/-/-/-/-/-/-/-/-/-/-/-/-/-/-/-/-/-/-/-/-/-/-/-/-/-/-/-/-/-/-/-/-/-/-/-/-/-/-/-/-/-	65	57	TraesCS5B02G165700/TraesCS3B02G078800/TraesCS5B02G169700/TraesCS2D02G522400/TraesCS5B02G372700/TraesCS2D02G560500/TraesCS5D02G173200/TraesCS3B02G078700/TraesCS7B02G098900/TraesCS3B02G603200/TraesCS5A02G168900/TraesCS3A02G065200/TraesCS3A02G065400/TraesCS3D02G065900/TraesCS5A02G228300/TraesCS2D02G560700/TraesCS2A02G522300/TraesCS5D02G475400/TraesCS5A02G462800/TraesCS5D02G176900/TraesCS3D02G543200/…	8	TraesCS3B02G028800/TraesCS3A02G505400/TraesCS3B02G572900/TraesCS6B02G114800/TraesCS7A02G451200/TraesCS3D02G512700/TraesCS7A02G138000/TraesCS1D02G098500
BP	GO:0043632	modification-dependent macromolecule catabolic process	65/2692	280/24696	2.55866e-09	5.63758e-07	TraesCS5B02G165700/TraesCS3B02G078800/TraesCS5B02G169700/TraesCS2D02G522400/TraesCS5B02G372700/TraesCS2D02G560500/TraesCS5D02G173200/TraesCS3B02G078700/TraesCS7B02G098900/TraesCS3B02G603200/TraesCS5A02G168900/TraesCS3A02G065200/TraesCS3A02G065400/TraesCS3D02G065900/TraesCS5A02G228300/TraesCS2D02G560700/TraesCS2A02G522300/TraesCS5D02G475400/TraesCS5A02G462800/TraesCS5D02G176900/TraesCS3D02G543200/…	-/-/-/-/-/-/-/-/-/-/-/-/-/-/-/-/-/-/-/-/-/-/-/-/-/-/-/-/-/-/-/-/-/-/-/-/-/-/-/-/-/-/-/-/-/-/-/-/-/-/-/-/-/-/-/-/-/-/-/-/-/-/-/-/-	65	57	TraesCS5B02G165700/TraesCS3B02G078800/TraesCS5B02G169700/TraesCS2D02G522400/TraesCS5B02G372700/TraesCS2D02G560500/TraesCS5D02G173200/TraesCS3B02G078700/TraesCS7B02G098900/TraesCS3B02G603200/TraesCS5A02G168900/TraesCS3A02G065200/TraesCS3A02G065400/TraesCS3D02G065900/TraesCS5A02G228300/TraesCS2D02G560700/TraesCS2A02G522300/TraesCS5D02G475400/TraesCS5A02G462800/TraesCS5D02G176900/TraesCS3D02G543200/…	8	TraesCS3B02G028800/TraesCS3A02G505400/TraesCS3B02G572900/TraesCS6B02G114800/TraesCS7A02G451200/TraesCS3D02G512700/TraesCS7A02G138000/TraesCS1D02G098500
BP	GO:0044265	cellular macromolecule catabolic process	77/2692	375/24696	3.07149e-08	3.55458e-06	TraesCS5B02G165700/TraesCS3B02G078800/TraesCS5B02G169700/TraesCS5D02G440200/TraesCS2D02G522400/TraesCS5B02G372700/TraesCS2D02G560500/TraesCS2D02G507700/TraesCS5D02G173200/TraesCS3B02G078700/TraesCS7B02G098900/TraesCS3B02G603200/TraesCS5A02G168900/TraesCS3A02G065200/TraesCS3A02G065400/TraesCS5B02G434300/TraesCS3D02G065900/TraesCS5A02G228300/TraesCS2D02G560700/TraesCS2A02G522300/TraesCS5A02G432200/…	-/-/-/-/-/-/-/-/-/-/-/-/-/-/-/-/-/-/-/-/-/-/-/-/-/-/-/-/-/-/-/-/-/-/-/-/-/-/-/-/-/-/-/-/-/-/-/-/-/-/-/-/-/-/-/-/-/-/-/-/-/-/-/-/-/-/-/-/-/-/-/-/-/-/-/-/-	77	67	TraesCS5B02G165700/TraesCS3B02G078800/TraesCS5B02G169700/TraesCS5D02G440200/TraesCS2D02G522400/TraesCS5B02G372700/TraesCS2D02G560500/TraesCS2D02G507700/TraesCS5D02G173200/TraesCS3B02G078700/TraesCS7B02G098900/TraesCS3B02G603200/TraesCS5A02G168900/TraesCS3A02G065200/TraesCS3A02G065400/TraesCS5B02G434300/TraesCS3D02G065900/TraesCS5A02G228300/TraesCS2D02G560700/TraesCS2A02G522300/TraesCS5A02G432200/…	10	TraesCS3A02G043900/TraesCS3B02G039600/TraesCS3B02G028800/TraesCS3A02G505400/TraesCS3B02G572900/TraesCS6B02G114800/TraesCS7A02G451200/TraesCS3D02G512700/TraesCS7A02G138000/TraesCS1D02G098500
BP	GO:0006631	fatty acid metabolic process	44/2692	170/24696	3.26266e-08	3.55458e-06	TraesCS2D02G521400/TraesCS4D02G277300/TraesCS4A02G025300/TraesCS5D02G510500/TraesCS1B02G436300/TraesCS4A02G363100/TraesCS4B02G274700/TraesCS1A02G406200/TraesCS7B02G254900/TraesCS5B02G283400/TraesCS4B02G278800/TraesCS7B02G255800/TraesCS5A02G284400/TraesCS5D02G291700/TraesCS7B02G102300/TraesCS7D02G350500/TraesCS1D02G401000/TraesCS1A02G152100/novel.23884/TraesCS7D02G225100/TraesCS6B02G153900/TraesCS…	-/-/-/-/-/-/-/-/-/-/-/-/-/-/-/-/-/-/-/-/-/-/-/-/-/-/-/-/-/-/-/-/-/-/-/-/-/-/-/-/-/-/-/-	44	9	TraesCS2D02G521400/TraesCS5D02G510500/TraesCS4A02G363100/TraesCS7B02G254900/TraesCS7D02G350500/TraesCS5D02G316200/TraesCS3A02G408700/TraesCS3D02G403800/TraesCS4B02G225500	35	TraesCS4D02G277300/TraesCS4A02G025300/TraesCS1B02G436300/TraesCS4B02G274700/TraesCS1A02G406200/TraesCS5B02G283400/TraesCS4B02G278800/TraesCS7B02G255800/TraesCS5A02G284400/TraesCS5D02G291700/TraesCS7B02G102300/TraesCS1D02G401000/TraesCS1A02G152100/novel.23884/TraesCS7D02G225100/TraesCS6B02G153900/TraesCS1B02G421100/TraesCS2D02G279500/TraesCS7B02G044200/TraesCS1D02G148900/TraesCS2A02G280700/TraesCS…
BP	GO:0044257	cellular protein catabolic process	68/2692	318/24696	3.76431e-08	3.55458e-06	TraesCS5B02G165700/TraesCS3B02G078800/TraesCS5B02G169700/TraesCS5D02G440200/TraesCS2D02G522400/TraesCS5B02G372700/TraesCS2D02G560500/TraesCS5D02G173200/TraesCS3B02G078700/TraesCS7B02G098900/TraesCS3B02G603200/TraesCS5A02G168900/TraesCS3A02G065200/TraesCS3A02G065400/TraesCS5B02G434300/TraesCS3D02G065900/TraesCS5A02G228300/TraesCS2D02G560700/TraesCS2A02G522300/TraesCS5A02G432200/TraesCS5D02G475400/…	-/-/-/-/-/-/-/-/-/-/-/-/-/-/-/-/-/-/-/-/-/-/-/-/-/-/-/-/-/-/-/-/-/-/-/-/-/-/-/-/-/-/-/-/-/-/-/-/-/-/-/-/-/-/-/-/-/-/-/-/-/-/-/-/-/-/-/-	68	60	TraesCS5B02G165700/TraesCS3B02G078800/TraesCS5B02G169700/TraesCS5D02G440200/TraesCS2D02G522400/TraesCS5B02G372700/TraesCS2D02G560500/TraesCS5D02G173200/TraesCS3B02G078700/TraesCS7B02G098900/TraesCS3B02G603200/TraesCS5A02G168900/TraesCS3A02G065200/TraesCS3A02G065400/TraesCS5B02G434300/TraesCS3D02G065900/TraesCS5A02G228300/TraesCS2D02G560700/TraesCS2A02G522300/TraesCS5A02G432200/TraesCS5D02G475400/…	8	TraesCS3B02G028800/TraesCS3A02G505400/TraesCS3B02G572900/TraesCS6B02G114800/TraesCS7A02G451200/TraesCS3D02G512700/TraesCS7A02G138000/TraesCS1D02G098500
BP	GO:0051603	proteolysis involved in cellular protein catabolic process	68/2692	318/24696	3.76431e-08	3.55458e-06	TraesCS5B02G165700/TraesCS3B02G078800/TraesCS5B02G169700/TraesCS5D02G440200/TraesCS2D02G522400/TraesCS5B02G372700/TraesCS2D02G560500/TraesCS5D02G173200/TraesCS3B02G078700/TraesCS7B02G098900/TraesCS3B02G603200/TraesCS5A02G168900/TraesCS3A02G065200/TraesCS3A02G065400/TraesCS5B02G434300/TraesCS3D02G065900/TraesCS5A02G228300/TraesCS2D02G560700/TraesCS2A02G522300/TraesCS5A02G432200/TraesCS5D02G475400/…	-/-/-/-/-/-/-/-/-/-/-/-/-/-/-/-/-/-/-/-/-/-/-/-/-/-/-/-/-/-/-/-/-/-/-/-/-/-/-/-/-/-/-/-/-/-/-/-/-/-/-/-/-/-/-/-/-/-/-/-/-/-/-/-/-/-/-/-	68	60	TraesCS5B02G165700/TraesCS3B02G078800/TraesCS5B02G169700/TraesCS5D02G440200/TraesCS2D02G522400/TraesCS5B02G372700/TraesCS2D02G560500/TraesCS5D02G173200/TraesCS3B02G078700/TraesCS7B02G098900/TraesCS3B02G603200/TraesCS5A02G168900/TraesCS3A02G065200/TraesCS3A02G065400/TraesCS5B02G434300/TraesCS3D02G065900/TraesCS5A02G228300/TraesCS2D02G560700/TraesCS2A02G522300/TraesCS5A02G432200/TraesCS5D02G475400/…	8	TraesCS3B02G028800/TraesCS3A02G505400/TraesCS3B02G572900/TraesCS6B02G114800/TraesCS7A02G451200/TraesCS3D02G512700/TraesCS7A02G138000/TraesCS1D02G098500
BP	GO:0030163	protein catabolic process	68/2692	329/24696	1.48456e-07	1.22661e-05	TraesCS5B02G165700/TraesCS3B02G078800/TraesCS5B02G169700/TraesCS5D02G440200/TraesCS2D02G522400/TraesCS5B02G372700/TraesCS2D02G560500/TraesCS5D02G173200/TraesCS3B02G078700/TraesCS7B02G098900/TraesCS3B02G603200/TraesCS5A02G168900/TraesCS3A02G065200/TraesCS3A02G065400/TraesCS5B02G434300/TraesCS3D02G065900/TraesCS5A02G228300/TraesCS2D02G560700/TraesCS2A02G522300/TraesCS5A02G432200/TraesCS5D02G475400/…	-/-/-/-/-/-/-/-/-/-/-/-/-/-/-/-/-/-/-/-/-/-/-/-/-/-/-/-/-/-/-/-/-/-/-/-/-/-/-/-/-/-/-/-/-/-/-/-/-/-/-/-/-/-/-/-/-/-/-/-/-/-/-/-/-/-/-/-	68	60	TraesCS5B02G165700/TraesCS3B02G078800/TraesCS5B02G169700/TraesCS5D02G440200/TraesCS2D02G522400/TraesCS5B02G372700/TraesCS2D02G560500/TraesCS5D02G173200/TraesCS3B02G078700/TraesCS7B02G098900/TraesCS3B02G603200/TraesCS5A02G168900/TraesCS3A02G065200/TraesCS3A02G065400/TraesCS5B02G434300/TraesCS3D02G065900/TraesCS5A02G228300/TraesCS2D02G560700/TraesCS2A02G522300/TraesCS5A02G432200/TraesCS5D02G475400/…	8	TraesCS3B02G028800/TraesCS3A02G505400/TraesCS3B02G572900/TraesCS6B02G114800/TraesCS7A02G451200/TraesCS3D02G512700/TraesCS7A02G138000/TraesCS1D02G098500
BP	GO:0009057	macromolecule catabolic process	85/2692	465/24696	1.21051e-06	7.83201e-05	TraesCS5B02G165700/TraesCS3B02G078800/TraesCS5B02G169700/TraesCS5D02G440200/TraesCS2D02G522400/TraesCS5B02G372700/TraesCS2D02G560500/TraesCS2D02G507700/TraesCS5D02G173200/TraesCS3B02G078700/TraesCS7B02G098900/TraesCS3B02G603200/TraesCS5A02G168900/TraesCS3A02G065200/TraesCS3A02G065400/TraesCS5B02G434300/TraesCS3D02G065900/TraesCS5A02G228300/TraesCS2D02G560700/TraesCS2A02G522300/TraesCS5A02G432200/…	-/-/-/-/-/-/-/-/-/-/-/-/-/-/-/-/-/-/-/-/-/-/-/-/-/-/-/-/-/-/-/-/-/-/-/-/-/-/-/-/-/-/-/-/-/-/-/-/-/-/-/-/-/-/-/-/-/-/-/-/-/-/-/-/-/-/-/-/-/-/-/-/-/-/-/-/-/-/-/-/-/-/-/-/-	85	70	TraesCS5B02G165700/TraesCS3B02G078800/TraesCS5B02G169700/TraesCS5D02G440200/TraesCS2D02G522400/TraesCS5B02G372700/TraesCS2D02G560500/TraesCS2D02G507700/TraesCS5D02G173200/TraesCS3B02G078700/TraesCS7B02G098900/TraesCS3B02G603200/TraesCS5A02G168900/TraesCS3A02G065200/TraesCS3A02G065400/TraesCS5B02G434300/TraesCS3D02G065900/TraesCS5A02G228300/TraesCS2D02G560700/TraesCS2A02G522300/TraesCS5A02G432200/…	15	TraesCS2D02G220900/TraesCS3A02G043900/TraesCS3B02G039600/TraesCS3B02G028800/TraesCS5D02G280400/TraesCS3A02G505400/TraesCS3B02G572900/TraesCS6B02G114800/TraesCS7A02G451200/TraesCS5B02G272600/TraesCSU02G169600/TraesCS5A02G272400/TraesCS3D02G512700/TraesCS7A02G138000/TraesCS1D02G098500
BP	GO:0016053	organic acid biosynthetic process	59/2692	288/24696	1.30336e-06	7.83201e-05	TraesCS2D02G500600/TraesCS2D02G521400/TraesCS4D02G277300/TraesCS2D02G520000/TraesCS4A02G025300/TraesCS5D02G510500/TraesCS1B02G436300/TraesCS4A02G363100/TraesCS4B02G274700/TraesCS1A02G406200/TraesCS7B02G254900/TraesCS5B02G283400/TraesCS7B02G237700/TraesCS4B02G278800/TraesCS7B02G255800/TraesCS5A02G284400/TraesCS5D02G139800/TraesCS2A02G082200/TraesCS5D02G291700/TraesCS5D02G031300/TraesCS7A02G345600/…	-/-/-/-/-/-/-/-/-/-/-/-/-/-/-/-/-/-/-/-/-/-/-/-/-/-/-/-/-/-/-/-/-/-/-/-/-/-/-/-/-/-/-/-/-/-/-/-/-/-/-/-/-/-/-/-/-/-/-	59	17	TraesCS2D02G500600/TraesCS2D02G521400/TraesCS2D02G520000/TraesCS5D02G510500/TraesCS4A02G363100/TraesCS7B02G254900/TraesCS7D02G350500/TraesCS4D02G047400/TraesCS4A02G063800/TraesCS4A02G109900/TraesCS1D02G218300/TraesCS5B02G403400/TraesCS5D02G316200/TraesCS4B02G194400/TraesCS3D02G266400/TraesCS3B02G299800/TraesCS4B02G225500	42	TraesCS4D02G277300/TraesCS4A02G025300/TraesCS1B02G436300/TraesCS4B02G274700/TraesCS1A02G406200/TraesCS5B02G283400/TraesCS7B02G237700/TraesCS4B02G278800/TraesCS7B02G255800/TraesCS5A02G284400/TraesCS5D02G139800/TraesCS2A02G082200/TraesCS5D02G291700/TraesCS5D02G031300/TraesCS7A02G345600/TraesCS4B02G014700/TraesCS2D02G080100/TraesCS5A02G131300/TraesCS2B02G096300/TraesCS1D02G401000/TraesCS7D02G333700/…
BP	GO:0046394	carboxylic acid biosynthetic process	59/2692	288/24696	1.30336e-06	7.83201e-05	TraesCS2D02G500600/TraesCS2D02G521400/TraesCS4D02G277300/TraesCS2D02G520000/TraesCS4A02G025300/TraesCS5D02G510500/TraesCS1B02G436300/TraesCS4A02G363100/TraesCS4B02G274700/TraesCS1A02G406200/TraesCS7B02G254900/TraesCS5B02G283400/TraesCS7B02G237700/TraesCS4B02G278800/TraesCS7B02G255800/TraesCS5A02G284400/TraesCS5D02G139800/TraesCS2A02G082200/TraesCS5D02G291700/TraesCS5D02G031300/TraesCS7A02G345600/…	-/-/-/-/-/-/-/-/-/-/-/-/-/-/-/-/-/-/-/-/-/-/-/-/-/-/-/-/-/-/-/-/-/-/-/-/-/-/-/-/-/-/-/-/-/-/-/-/-/-/-/-/-/-/-/-/-/-/-	59	17	TraesCS2D02G500600/TraesCS2D02G521400/TraesCS2D02G520000/TraesCS5D02G510500/TraesCS4A02G363100/TraesCS7B02G254900/TraesCS7D02G350500/TraesCS4D02G047400/TraesCS4A02G063800/TraesCS4A02G109900/TraesCS1D02G218300/TraesCS5B02G403400/TraesCS5D02G316200/TraesCS4B02G194400/TraesCS3D02G266400/TraesCS3B02G299800/TraesCS4B02G225500	42	TraesCS4D02G277300/TraesCS4A02G025300/TraesCS1B02G436300/TraesCS4B02G274700/TraesCS1A02G406200/TraesCS5B02G283400/TraesCS7B02G237700/TraesCS4B02G278800/TraesCS7B02G255800/TraesCS5A02G284400/TraesCS5D02G139800/TraesCS2A02G082200/TraesCS5D02G291700/TraesCS5D02G031300/TraesCS7A02G345600/TraesCS4B02G014700/TraesCS2D02G080100/TraesCS5A02G131300/TraesCS2B02G096300/TraesCS1D02G401000/TraesCS7D02G333700/…
BP	GO:0006633	fatty acid biosynthetic process	29/2692	111/24696	5.56508e-06	0.000306543	TraesCS2D02G521400/TraesCS4D02G277300/TraesCS4A02G025300/TraesCS5D02G510500/TraesCS1B02G436300/TraesCS4A02G363100/TraesCS4B02G274700/TraesCS1A02G406200/TraesCS7B02G254900/TraesCS5B02G283400/TraesCS4B02G278800/TraesCS7B02G255800/TraesCS5A02G284400/TraesCS5D02G291700/TraesCS7D02G350500/TraesCS1D02G401000/TraesCS1A02G152100/TraesCS1B02G421100/TraesCS1D02G148900/TraesCS4A02G031400/TraesCS4D02G296400/…	-/-/-/-/-/-/-/-/-/-/-/-/-/-/-/-/-/-/-/-/-/-/-/-/-/-/-/-/-	29	7	TraesCS2D02G521400/TraesCS5D02G510500/TraesCS4A02G363100/TraesCS7B02G254900/TraesCS7D02G350500/TraesCS5D02G316200/TraesCS4B02G225500	22	TraesCS4D02G277300/TraesCS4A02G025300/TraesCS1B02G436300/TraesCS4B02G274700/TraesCS1A02G406200/TraesCS5B02G283400/TraesCS4B02G278800/TraesCS7B02G255800/TraesCS5A02G284400/TraesCS5D02G291700/TraesCS1D02G401000/TraesCS1A02G152100/TraesCS1B02G421100/TraesCS1D02G148900/TraesCS4A02G031400/TraesCS4D02G296400/TraesCS4D02G273300/TraesCS1B02G169500/TraesCS2B02G549400/TraesCS4A02G007400/TraesCS4B02G297500/…
BP	GO:0017148	negative regulation of translation	20/2692	67/24696	1.8945e-05	0.000782666	TraesCS2A02G475200/TraesCS2B02G498800/TraesCSU02G125300/TraesCS2D02G474600/novel.12719/TraesCS4D02G027400/TraesCSU02G058800/novel.3094/TraesCS2B02G498700/TraesCS3A02G519500/novel.6431/TraesCS4A02G288900/TraesCS4D02G023100/TraesCS5A02G552300/TraesCS1B02G286800/TraesCSU02G125400/TraesCS1A02G277900/TraesCS1A02G336400/TraesCS1B02G349600/TraesCS3A02G508000	-/-/-/-/-/-/-/-/-/-/-/-/-/-/-/-/-/-/-/-	20	20	TraesCS2A02G475200/TraesCS2B02G498800/TraesCSU02G125300/TraesCS2D02G474600/novel.12719/TraesCS4D02G027400/TraesCSU02G058800/novel.3094/TraesCS2B02G498700/TraesCS3A02G519500/novel.6431/TraesCS4A02G288900/TraesCS4D02G023100/TraesCS5A02G552300/TraesCS1B02G286800/TraesCSU02G125400/TraesCS1A02G277900/TraesCS1A02G336400/TraesCS1B02G349600/TraesCS3A02G508000	0
BP	GO:0032269	negative regulation of cellular protein metabolic process	20/2692	67/24696	1.8945e-05	0.000782666	TraesCS2A02G475200/TraesCS2B02G498800/TraesCSU02G125300/TraesCS2D02G474600/novel.12719/TraesCS4D02G027400/TraesCSU02G058800/novel.3094/TraesCS2B02G498700/TraesCS3A02G519500/novel.6431/TraesCS4A02G288900/TraesCS4D02G023100/TraesCS5A02G552300/TraesCS1B02G286800/TraesCSU02G125400/TraesCS1A02G277900/TraesCS1A02G336400/TraesCS1B02G349600/TraesCS3A02G508000	-/-/-/-/-/-/-/-/-/-/-/-/-/-/-/-/-/-/-/-	20	20	TraesCS2A02G475200/TraesCS2B02G498800/TraesCSU02G125300/TraesCS2D02G474600/novel.12719/TraesCS4D02G027400/TraesCSU02G058800/novel.3094/TraesCS2B02G498700/TraesCS3A02G519500/novel.6431/TraesCS4A02G288900/TraesCS4D02G023100/TraesCS5A02G552300/TraesCS1B02G286800/TraesCSU02G125400/TraesCS1A02G277900/TraesCS1A02G336400/TraesCS1B02G349600/TraesCS3A02G508000	0
BP	GO:0034249	negative regulation of cellular amide metabolic process	20/2692	67/24696	1.8945e-05	0.000782666	TraesCS2A02G475200/TraesCS2B02G498800/TraesCSU02G125300/TraesCS2D02G474600/novel.12719/TraesCS4D02G027400/TraesCSU02G058800/novel.3094/TraesCS2B02G498700/TraesCS3A02G519500/novel.6431/TraesCS4A02G288900/TraesCS4D02G023100/TraesCS5A02G552300/TraesCS1B02G286800/TraesCSU02G125400/TraesCS1A02G277900/TraesCS1A02G336400/TraesCS1B02G349600/TraesCS3A02G508000	-/-/-/-/-/-/-/-/-/-/-/-/-/-/-/-/-/-/-/-	20	20	TraesCS2A02G475200/TraesCS2B02G498800/TraesCSU02G125300/TraesCS2D02G474600/novel.12719/TraesCS4D02G027400/TraesCSU02G058800/novel.3094/TraesCS2B02G498700/TraesCS3A02G519500/novel.6431/TraesCS4A02G288900/TraesCS4D02G023100/TraesCS5A02G552300/TraesCS1B02G286800/TraesCSU02G125400/TraesCS1A02G277900/TraesCS1A02G336400/TraesCS1B02G349600/TraesCS3A02G508000	0
BP	GO:0051248	negative regulation of protein metabolic process	20/2692	67/24696	1.8945e-05	0.000782666	TraesCS2A02G475200/TraesCS2B02G498800/TraesCSU02G125300/TraesCS2D02G474600/novel.12719/TraesCS4D02G027400/TraesCSU02G058800/novel.3094/TraesCS2B02G498700/TraesCS3A02G519500/novel.6431/TraesCS4A02G288900/TraesCS4D02G023100/TraesCS5A02G552300/TraesCS1B02G286800/TraesCSU02G125400/TraesCS1A02G277900/TraesCS1A02G336400/TraesCS1B02G349600/TraesCS3A02G508000	-/-/-/-/-/-/-/-/-/-/-/-/-/-/-/-/-/-/-/-	20	20	TraesCS2A02G475200/TraesCS2B02G498800/TraesCSU02G125300/TraesCS2D02G474600/novel.12719/TraesCS4D02G027400/TraesCSU02G058800/novel.3094/TraesCS2B02G498700/TraesCS3A02G519500/novel.6431/TraesCS4A02G288900/TraesCS4D02G023100/TraesCS5A02G552300/TraesCS1B02G286800/TraesCSU02G125400/TraesCS1A02G277900/TraesCS1A02G336400/TraesCS1B02G349600/TraesCS3A02G508000	0
BP	GO:0072330	monocarboxylic acid biosynthetic process	31/2692	135/24696	4.36153e-05	0.00169586	TraesCS2D02G521400/TraesCS4D02G277300/TraesCS4A02G025300/TraesCS5D02G510500/TraesCS1B02G436300/TraesCS4A02G363100/TraesCS4B02G274700/TraesCS1A02G406200/TraesCS7B02G254900/TraesCS5B02G283400/TraesCS4B02G278800/TraesCS7B02G255800/TraesCS5A02G284400/TraesCS5D02G291700/TraesCS7D02G350500/TraesCS1D02G401000/TraesCS1A02G152100/TraesCS1B02G421100/TraesCS1D02G148900/TraesCS4A02G031400/TraesCS4D02G296400/…	-/-/-/-/-/-/-/-/-/-/-/-/-/-/-/-/-/-/-/-/-/-/-/-/-/-/-/-/-/-/-	31	9	TraesCS2D02G521400/TraesCS5D02G510500/TraesCS4A02G363100/TraesCS7B02G254900/TraesCS7D02G350500/TraesCS4A02G109900/TraesCS5D02G316200/TraesCS4B02G194400/TraesCS4B02G225500	22	TraesCS4D02G277300/TraesCS4A02G025300/TraesCS1B02G436300/TraesCS4B02G274700/TraesCS1A02G406200/TraesCS5B02G283400/TraesCS4B02G278800/TraesCS7B02G255800/TraesCS5A02G284400/TraesCS5D02G291700/TraesCS1D02G401000/TraesCS1A02G152100/TraesCS1B02G421100/TraesCS1D02G148900/TraesCS4A02G031400/TraesCS4D02G296400/TraesCS4D02G273300/TraesCS1B02G169500/TraesCS2B02G549400/TraesCS4A02G007400/TraesCS4B02G297500/…
BP	GO:0009890	negative regulation of biosynthetic process	21/2692	79/24696	7.97462e-05	0.00229184	TraesCS2A02G475200/TraesCS2B02G498800/TraesCSU02G125300/TraesCS2D02G474600/novel.12719/TraesCS4D02G027400/TraesCSU02G058800/novel.3094/TraesCS2B02G498700/TraesCS3A02G519500/novel.6431/TraesCS4A02G288900/TraesCS4D02G023100/TraesCS3B02G064600/TraesCS5A02G552300/TraesCS1B02G286800/TraesCSU02G125400/TraesCS1A02G277900/TraesCS1A02G336400/TraesCS1B02G349600/TraesCS3A02G508000	-/-/-/-/-/-/-/-/-/-/-/-/-/-/-/-/-/-/-/-/-	21	20	TraesCS2A02G475200/TraesCS2B02G498800/TraesCSU02G125300/TraesCS2D02G474600/novel.12719/TraesCS4D02G027400/TraesCSU02G058800/novel.3094/TraesCS2B02G498700/TraesCS3A02G519500/novel.6431/TraesCS4A02G288900/TraesCS4D02G023100/TraesCS5A02G552300/TraesCS1B02G286800/TraesCSU02G125400/TraesCS1A02G277900/TraesCS1A02G336400/TraesCS1B02G349600/TraesCS3A02G508000	1	TraesCS3B02G064600
BP	GO:0010558	negative regulation of macromolecule biosynthetic process	21/2692	79/24696	7.97462e-05	0.00229184	TraesCS2A02G475200/TraesCS2B02G498800/TraesCSU02G125300/TraesCS2D02G474600/novel.12719/TraesCS4D02G027400/TraesCSU02G058800/novel.3094/TraesCS2B02G498700/TraesCS3A02G519500/novel.6431/TraesCS4A02G288900/TraesCS4D02G023100/TraesCS3B02G064600/TraesCS5A02G552300/TraesCS1B02G286800/TraesCSU02G125400/TraesCS1A02G277900/TraesCS1A02G336400/TraesCS1B02G349600/TraesCS3A02G508000	-/-/-/-/-/-/-/-/-/-/-/-/-/-/-/-/-/-/-/-/-	21	20	TraesCS2A02G475200/TraesCS2B02G498800/TraesCSU02G125300/TraesCS2D02G474600/novel.12719/TraesCS4D02G027400/TraesCSU02G058800/novel.3094/TraesCS2B02G498700/TraesCS3A02G519500/novel.6431/TraesCS4A02G288900/TraesCS4D02G023100/TraesCS5A02G552300/TraesCS1B02G286800/TraesCSU02G125400/TraesCS1A02G277900/TraesCS1A02G336400/TraesCS1B02G349600/TraesCS3A02G508000	1	TraesCS3B02G064600
BP	GO:0031324	negative regulation of cellular metabolic process	21/2692	79/24696	7.97462e-05	0.00229184	TraesCS2A02G475200/TraesCS2B02G498800/TraesCSU02G125300/TraesCS2D02G474600/novel.12719/TraesCS4D02G027400/TraesCSU02G058800/novel.3094/TraesCS2B02G498700/TraesCS3A02G519500/novel.6431/TraesCS4A02G288900/TraesCS4D02G023100/TraesCS3B02G064600/TraesCS5A02G552300/TraesCS1B02G286800/TraesCSU02G125400/TraesCS1A02G277900/TraesCS1A02G336400/TraesCS1B02G349600/TraesCS3A02G508000	-/-/-/-/-/-/-/-/-/-/-/-/-/-/-/-/-/-/-/-/-	21	20	TraesCS2A02G475200/TraesCS2B02G498800/TraesCSU02G125300/TraesCS2D02G474600/novel.12719/TraesCS4D02G027400/TraesCSU02G058800/novel.3094/TraesCS2B02G498700/TraesCS3A02G519500/novel.6431/TraesCS4A02G288900/TraesCS4D02G023100/TraesCS5A02G552300/TraesCS1B02G286800/TraesCSU02G125400/TraesCS1A02G277900/TraesCS1A02G336400/TraesCS1B02G349600/TraesCS3A02G508000	1	TraesCS3B02G064600
BP	GO:0031327	negative regulation of cellular biosynthetic process	21/2692	79/24696	7.97462e-05	0.00229184	TraesCS2A02G475200/TraesCS2B02G498800/TraesCSU02G125300/TraesCS2D02G474600/novel.12719/TraesCS4D02G027400/TraesCSU02G058800/novel.3094/TraesCS2B02G498700/TraesCS3A02G519500/novel.6431/TraesCS4A02G288900/TraesCS4D02G023100/TraesCS3B02G064600/TraesCS5A02G552300/TraesCS1B02G286800/TraesCSU02G125400/TraesCS1A02G277900/TraesCS1A02G336400/TraesCS1B02G349600/TraesCS3A02G508000	-/-/-/-/-/-/-/-/-/-/-/-/-/-/-/-/-/-/-/-/-	21	20	TraesCS2A02G475200/TraesCS2B02G498800/TraesCSU02G125300/TraesCS2D02G474600/novel.12719/TraesCS4D02G027400/TraesCSU02G058800/novel.3094/TraesCS2B02G498700/TraesCS3A02G519500/novel.6431/TraesCS4A02G288900/TraesCS4D02G023100/TraesCS5A02G552300/TraesCS1B02G286800/TraesCSU02G125400/TraesCS1A02G277900/TraesCS1A02G336400/TraesCS1B02G349600/TraesCS3A02G508000	1	TraesCS3B02G064600
BP	GO:0051172	negative regulation of nitrogen compound metabolic process	21/2692	79/24696	7.97462e-05	0.00229184	TraesCS2A02G475200/TraesCS2B02G498800/TraesCSU02G125300/TraesCS2D02G474600/novel.12719/TraesCS4D02G027400/TraesCSU02G058800/novel.3094/TraesCS2B02G498700/TraesCS3A02G519500/novel.6431/TraesCS4A02G288900/TraesCS4D02G023100/TraesCS3B02G064600/TraesCS5A02G552300/TraesCS1B02G286800/TraesCSU02G125400/TraesCS1A02G277900/TraesCS1A02G336400/TraesCS1B02G349600/TraesCS3A02G508000	-/-/-/-/-/-/-/-/-/-/-/-/-/-/-/-/-/-/-/-/-	21	20	TraesCS2A02G475200/TraesCS2B02G498800/TraesCSU02G125300/TraesCS2D02G474600/novel.12719/TraesCS4D02G027400/TraesCSU02G058800/novel.3094/TraesCS2B02G498700/TraesCS3A02G519500/novel.6431/TraesCS4A02G288900/TraesCS4D02G023100/TraesCS5A02G552300/TraesCS1B02G286800/TraesCSU02G125400/TraesCS1A02G277900/TraesCS1A02G336400/TraesCS1B02G349600/TraesCS3A02G508000	1	TraesCS3B02G064600
BP	GO:2000113	negative regulation of cellular macromolecule biosynthetic process	21/2692	79/24696	7.97462e-05	0.00229184	TraesCS2A02G475200/TraesCS2B02G498800/TraesCSU02G125300/TraesCS2D02G474600/novel.12719/TraesCS4D02G027400/TraesCSU02G058800/novel.3094/TraesCS2B02G498700/TraesCS3A02G519500/novel.6431/TraesCS4A02G288900/TraesCS4D02G023100/TraesCS3B02G064600/TraesCS5A02G552300/TraesCS1B02G286800/TraesCSU02G125400/TraesCS1A02G277900/TraesCS1A02G336400/TraesCS1B02G349600/TraesCS3A02G508000	-/-/-/-/-/-/-/-/-/-/-/-/-/-/-/-/-/-/-/-/-	21	20	TraesCS2A02G475200/TraesCS2B02G498800/TraesCSU02G125300/TraesCS2D02G474600/novel.12719/TraesCS4D02G027400/TraesCSU02G058800/novel.3094/TraesCS2B02G498700/TraesCS3A02G519500/novel.6431/TraesCS4A02G288900/TraesCS4D02G023100/TraesCS5A02G552300/TraesCS1B02G286800/TraesCSU02G125400/TraesCS1A02G277900/TraesCS1A02G336400/TraesCS1B02G349600/TraesCS3A02G508000	1	TraesCS3B02G064600
BP	GO:0006417	regulation of translation	20/2692	80/24696	0.000287614	0.00717615	TraesCS2A02G475200/TraesCS2B02G498800/TraesCSU02G125300/TraesCS2D02G474600/novel.12719/TraesCS4D02G027400/TraesCSU02G058800/novel.3094/TraesCS2B02G498700/TraesCS3A02G519500/novel.6431/TraesCS4A02G288900/TraesCS4D02G023100/TraesCS5A02G552300/TraesCS1B02G286800/TraesCSU02G125400/TraesCS1A02G277900/TraesCS1A02G336400/TraesCS1B02G349600/TraesCS3A02G508000	-/-/-/-/-/-/-/-/-/-/-/-/-/-/-/-/-/-/-/-	20	20	TraesCS2A02G475200/TraesCS2B02G498800/TraesCSU02G125300/TraesCS2D02G474600/novel.12719/TraesCS4D02G027400/TraesCSU02G058800/novel.3094/TraesCS2B02G498700/TraesCS3A02G519500/novel.6431/TraesCS4A02G288900/TraesCS4D02G023100/TraesCS5A02G552300/TraesCS1B02G286800/TraesCSU02G125400/TraesCS1A02G277900/TraesCS1A02G336400/TraesCS1B02G349600/TraesCS3A02G508000	0
BP	GO:0010608	posttranscriptional regulation of gene expression	20/2692	80/24696	0.000287614	0.00717615	TraesCS2A02G475200/TraesCS2B02G498800/TraesCSU02G125300/TraesCS2D02G474600/novel.12719/TraesCS4D02G027400/TraesCSU02G058800/novel.3094/TraesCS2B02G498700/TraesCS3A02G519500/novel.6431/TraesCS4A02G288900/TraesCS4D02G023100/TraesCS5A02G552300/TraesCS1B02G286800/TraesCSU02G125400/TraesCS1A02G277900/TraesCS1A02G336400/TraesCS1B02G349600/TraesCS3A02G508000	-/-/-/-/-/-/-/-/-/-/-/-/-/-/-/-/-/-/-/-	20	20	TraesCS2A02G475200/TraesCS2B02G498800/TraesCSU02G125300/TraesCS2D02G474600/novel.12719/TraesCS4D02G027400/TraesCSU02G058800/novel.3094/TraesCS2B02G498700/TraesCS3A02G519500/novel.6431/TraesCS4A02G288900/TraesCS4D02G023100/TraesCS5A02G552300/TraesCS1B02G286800/TraesCSU02G125400/TraesCS1A02G277900/TraesCS1A02G336400/TraesCS1B02G349600/TraesCS3A02G508000	0
BP	GO:0034248	regulation of cellular amide metabolic process	20/2692	80/24696	0.000287614	0.00717615	TraesCS2A02G475200/TraesCS2B02G498800/TraesCSU02G125300/TraesCS2D02G474600/novel.12719/TraesCS4D02G027400/TraesCSU02G058800/novel.3094/TraesCS2B02G498700/TraesCS3A02G519500/novel.6431/TraesCS4A02G288900/TraesCS4D02G023100/TraesCS5A02G552300/TraesCS1B02G286800/TraesCSU02G125400/TraesCS1A02G277900/TraesCS1A02G336400/TraesCS1B02G349600/TraesCS3A02G508000	-/-/-/-/-/-/-/-/-/-/-/-/-/-/-/-/-/-/-/-	20	20	TraesCS2A02G475200/TraesCS2B02G498800/TraesCSU02G125300/TraesCS2D02G474600/novel.12719/TraesCS4D02G027400/TraesCSU02G058800/novel.3094/TraesCS2B02G498700/TraesCS3A02G519500/novel.6431/TraesCS4A02G288900/TraesCS4D02G023100/TraesCS5A02G552300/TraesCS1B02G286800/TraesCSU02G125400/TraesCS1A02G277900/TraesCS1A02G336400/TraesCS1B02G349600/TraesCS3A02G508000	0
BP	GO:0019321	pentose metabolic process	8/2692	18/24696	0.000314838	0.00717615	TraesCS4D02G125100/TraesCS4B02G132300/TraesCS4A02G186500/TraesCS4D02G127100/TraesCS4B02G127600/TraesCS5A02G138400/TraesCS2B02G114500/TraesCS2A02G098400	-/-/-/-/-/-/-/-	8	0		8	TraesCS4D02G125100/TraesCS4B02G132300/TraesCS4A02G186500/TraesCS4D02G127100/TraesCS4B02G127600/TraesCS5A02G138400/TraesCS2B02G114500/TraesCS2A02G098400
BP	GO:0019566	arabinose metabolic process	8/2692	18/24696	0.000314838	0.00717615	TraesCS4D02G125100/TraesCS4B02G132300/TraesCS4A02G186500/TraesCS4D02G127100/TraesCS4B02G127600/TraesCS5A02G138400/TraesCS2B02G114500/TraesCS2A02G098400	-/-/-/-/-/-/-/-	8	0		8	TraesCS4D02G125100/TraesCS4B02G132300/TraesCS4A02G186500/TraesCS4D02G127100/TraesCS4B02G127600/TraesCS5A02G138400/TraesCS2B02G114500/TraesCS2A02G098400
BP	GO:0046373	L-arabinose metabolic process	8/2692	18/24696	0.000314838	0.00717615	TraesCS4D02G125100/TraesCS4B02G132300/TraesCS4A02G186500/TraesCS4D02G127100/TraesCS4B02G127600/TraesCS5A02G138400/TraesCS2B02G114500/TraesCS2A02G098400	-/-/-/-/-/-/-/-	8	0		8	TraesCS4D02G125100/TraesCS4B02G132300/TraesCS4A02G186500/TraesCS4D02G127100/TraesCS4B02G127600/TraesCS5A02G138400/TraesCS2B02G114500/TraesCS2A02G098400
BP	GO:0044283	small molecule biosynthetic process	60/2692	354/24696	0.000358768	0.00790485	TraesCS2D02G500600/TraesCS2D02G521400/TraesCS4D02G277300/TraesCS2D02G520000/TraesCS4A02G025300/TraesCS5D02G510500/TraesCS1B02G436300/TraesCS4A02G363100/TraesCS4B02G274700/TraesCS1A02G406200/TraesCS7B02G254900/TraesCS5B02G283400/TraesCS7B02G237700/TraesCS4B02G278800/TraesCS7B02G255800/TraesCS5A02G284400/TraesCS5D02G139800/TraesCS2A02G082200/TraesCS5D02G291700/TraesCS5D02G031300/TraesCS7A02G345600/…	-/-/-/-/-/-/-/-/-/-/-/-/-/-/-/-/-/-/-/-/-/-/-/-/-/-/-/-/-/-/-/-/-/-/-/-/-/-/-/-/-/-/-/-/-/-/-/-/-/-/-/-/-/-/-/-/-/-/-/-	60	17	TraesCS2D02G500600/TraesCS2D02G521400/TraesCS2D02G520000/TraesCS5D02G510500/TraesCS4A02G363100/TraesCS7B02G254900/TraesCS7D02G350500/TraesCS4D02G047400/TraesCS4A02G063800/TraesCS4A02G109900/TraesCS1D02G218300/TraesCS5B02G403400/TraesCS5D02G316200/TraesCS4B02G194400/TraesCS3D02G266400/TraesCS3B02G299800/TraesCS4B02G225500	43	TraesCS4D02G277300/TraesCS4A02G025300/TraesCS1B02G436300/TraesCS4B02G274700/TraesCS1A02G406200/TraesCS5B02G283400/TraesCS7B02G237700/TraesCS4B02G278800/TraesCS7B02G255800/TraesCS5A02G284400/TraesCS5D02G139800/TraesCS2A02G082200/TraesCS5D02G291700/TraesCS5D02G031300/TraesCS7A02G345600/TraesCS4B02G014700/TraesCS2D02G080100/TraesCS5A02G131300/TraesCS2B02G096300/TraesCS1D02G401000/TraesCS7D02G333700/…
BP	GO:0006570	tyrosine metabolic process	6/2692	11/24696	0.000473781	0.0101022	TraesCS7B02G237700/TraesCS7A02G345600/TraesCS7D02G333700/TraesCS7A02G409100/TraesCS7D02G402300/TraesCS7B02G308800	-/-/-/-/-/-	6	0		6	TraesCS7B02G237700/TraesCS7A02G345600/TraesCS7D02G333700/TraesCS7A02G409100/TraesCS7D02G402300/TraesCS7B02G308800
BP	GO:1901607	alpha-amino acid biosynthetic process	27/2692	128/24696	0.000563252	0.0116347	TraesCS2D02G500600/TraesCS2D02G520000/TraesCS7B02G237700/TraesCS5D02G139800/TraesCS2A02G082200/TraesCS5D02G031300/TraesCS7A02G345600/TraesCS4B02G014700/TraesCS2D02G080100/TraesCS5A02G131300/TraesCS2B02G096300/TraesCS7D02G333700/TraesCS4D02G047400/TraesCS5A02G024900/TraesCS5B02G022800/TraesCS7A02G409100/TraesCS7D02G402300/TraesCS2A02G130600/TraesCS4A02G298700/TraesCS7B02G308800/TraesCS4A02G063800/…	-/-/-/-/-/-/-/-/-/-/-/-/-/-/-/-/-/-/-/-/-/-/-/-/-/-/-	27	8	TraesCS2D02G500600/TraesCS2D02G520000/TraesCS4D02G047400/TraesCS4A02G063800/TraesCS4A02G109900/TraesCS4B02G194400/TraesCS3D02G266400/TraesCS3B02G299800	19	TraesCS7B02G237700/TraesCS5D02G139800/TraesCS2A02G082200/TraesCS5D02G031300/TraesCS7A02G345600/TraesCS4B02G014700/TraesCS2D02G080100/TraesCS5A02G131300/TraesCS2B02G096300/TraesCS7D02G333700/TraesCS5A02G024900/TraesCS5B02G022800/TraesCS7A02G409100/TraesCS7D02G402300/TraesCS2A02G130600/TraesCS4A02G298700/TraesCS7B02G308800/TraesCS5B02G133500/TraesCS1B02G195800
BP	GO:0009095	aromatic amino acid family biosynthetic process, prephenate pathway	10/2692	29/24696	0.000659785	0.0132157	TraesCS7B02G237700/TraesCS2A02G082200/TraesCS7A02G345600/TraesCS2D02G080100/TraesCS2B02G096300/TraesCS7D02G333700/TraesCS7A02G409100/TraesCS7D02G402300/TraesCS7B02G308800/TraesCS1B02G195800	-/-/-/-/-/-/-/-/-/-	10	0		10	TraesCS7B02G237700/TraesCS2A02G082200/TraesCS7A02G345600/TraesCS2D02G080100/TraesCS2B02G096300/TraesCS7D02G333700/TraesCS7A02G409100/TraesCS7D02G402300/TraesCS7B02G308800/TraesCS1B02G195800
BP	GO:0006555	methionine metabolic process	6/2692	12/24696	0.000860171	0.0167227	TraesCS5D02G031300/TraesCS4B02G014700/TraesCS5A02G024900/TraesCS5B02G022800/TraesCS4A02G298700/TraesCS5A02G468400	-/-/-/-/-/-	6	0		6	TraesCS5D02G031300/TraesCS4B02G014700/TraesCS5A02G024900/TraesCS5B02G022800/TraesCS4A02G298700/TraesCS5A02G468400
BP	GO:0006367	transcription initiation from RNA polymerase II promoter	15/2692	57/24696	0.000901186	0.0170195	TraesCS5B02G440000/TraesCS5D02G444400/TraesCS3D02G326400/TraesCS5D02G444300/TraesCS5A02G437500/TraesCS3B02G019800/TraesCS5A02G437400/TraesCS3B02G020100/TraesCS3D02G021000/TraesCS2A02G376500/TraesCS3A02G025100/TraesCS3B02G593100/TraesCS3A02G027800/TraesCS4A02G081500/TraesCS4B02G222300	-/-/-/-/-/-/-/-/-/-/-/-/-/-/-	15	15	TraesCS5B02G440000/TraesCS5D02G444400/TraesCS3D02G326400/TraesCS5D02G444300/TraesCS5A02G437500/TraesCS3B02G019800/TraesCS5A02G437400/TraesCS3B02G020100/TraesCS3D02G021000/TraesCS2A02G376500/TraesCS3A02G025100/TraesCS3B02G593100/TraesCS3A02G027800/TraesCS4A02G081500/TraesCS4B02G222300	0
BP	GO:0008652	cellular amino acid biosynthetic process	29/2692	150/24696	0.00154935	0.0284478	TraesCS2D02G500600/TraesCS2D02G520000/TraesCS7B02G237700/TraesCS5D02G139800/TraesCS2A02G082200/TraesCS5D02G031300/TraesCS7A02G345600/TraesCS4B02G014700/TraesCS2D02G080100/TraesCS5A02G131300/TraesCS2B02G096300/TraesCS7D02G333700/TraesCS4D02G047400/TraesCS5A02G024900/TraesCS5B02G022800/TraesCS7A02G409100/TraesCS7D02G402300/TraesCS2A02G130600/TraesCS4A02G298700/TraesCS7B02G308800/TraesCS4A02G063800/…	-/-/-/-/-/-/-/-/-/-/-/-/-/-/-/-/-/-/-/-/-/-/-/-/-/-/-/-/-	29	10	TraesCS2D02G500600/TraesCS2D02G520000/TraesCS4D02G047400/TraesCS4A02G063800/TraesCS4A02G109900/TraesCS1D02G218300/TraesCS5B02G403400/TraesCS4B02G194400/TraesCS3D02G266400/TraesCS3B02G299800	19	TraesCS7B02G237700/TraesCS5D02G139800/TraesCS2A02G082200/TraesCS5D02G031300/TraesCS7A02G345600/TraesCS4B02G014700/TraesCS2D02G080100/TraesCS5A02G131300/TraesCS2B02G096300/TraesCS7D02G333700/TraesCS5A02G024900/TraesCS5B02G022800/TraesCS7A02G409100/TraesCS7D02G402300/TraesCS2A02G130600/TraesCS4A02G298700/TraesCS7B02G308800/TraesCS5B02G133500/TraesCS1B02G195800
BP	GO:0006418	tRNA aminoacylation for protein translation	38/2692	215/24696	0.0018611	0.0332483	TraesCS7B02G301400/TraesCS5D02G333800/TraesCS7D02G028100/TraesCS4D02G055000/TraesCS1B02G162400/TraesCS5B02G303900/TraesCS1A02G235200/TraesCS7A02G031700/TraesCS3B02G061800/TraesCS1A02G145100/TraesCS6A02G413600/TraesCS7D02G203800/TraesCS5D02G048600/TraesCS3A02G310400/TraesCS1B02G233200/TraesCS5A02G303500/TraesCS1D02G163400/TraesCS5B02G446300/TraesCS6B02G204800/TraesCSU02G248300/TraesCS4B02G054900/T…	-/-/-/-/-/-/-/-/-/-/-/-/-/-/-/-/-/-/-/-/-/-/-/-/-/-/-/-/-/-/-/-/-/-/-/-/-/-	38	37	TraesCS7B02G301400/TraesCS5D02G333800/TraesCS7D02G028100/TraesCS4D02G055000/TraesCS1B02G162400/TraesCS5B02G303900/TraesCS1A02G235200/TraesCS7A02G031700/TraesCS3B02G061800/TraesCS1A02G145100/TraesCS6A02G413600/TraesCS7D02G203800/TraesCS5D02G048600/TraesCS3A02G310400/TraesCS1B02G233200/TraesCS5A02G303500/TraesCS1D02G163400/TraesCS5B02G446300/TraesCS6B02G204800/TraesCSU02G248300/TraesCS4B02G054900/T…	1	TraesCS1D02G210600
BP	GO:0043038	amino acid activation	40/2692	231/24696	0.00212329	0.0359871	TraesCS7B02G301400/TraesCS5D02G333800/TraesCS7D02G028100/TraesCS4D02G055000/TraesCS1B02G162400/TraesCS5B02G303900/TraesCS1A02G235200/TraesCS7A02G031700/TraesCS3B02G061800/TraesCS6B02G352300/TraesCS1A02G145100/TraesCS6A02G413600/TraesCS7D02G203800/TraesCS5D02G048600/TraesCS3A02G310400/TraesCS1B02G233200/TraesCS5A02G303500/TraesCS1D02G163400/TraesCS5B02G446300/TraesCS6B02G204800/TraesCSU02G248300/T…	-/-/-/-/-/-/-/-/-/-/-/-/-/-/-/-/-/-/-/-/-/-/-/-/-/-/-/-/-/-/-/-/-/-/-/-/-/-/-/-	40	39	TraesCS7B02G301400/TraesCS5D02G333800/TraesCS7D02G028100/TraesCS4D02G055000/TraesCS1B02G162400/TraesCS5B02G303900/TraesCS1A02G235200/TraesCS7A02G031700/TraesCS3B02G061800/TraesCS6B02G352300/TraesCS1A02G145100/TraesCS6A02G413600/TraesCS7D02G203800/TraesCS5D02G048600/TraesCS3A02G310400/TraesCS1B02G233200/TraesCS5A02G303500/TraesCS1D02G163400/TraesCS5B02G446300/TraesCS6B02G204800/TraesCSU02G248300/T…	1	TraesCS1D02G210600
BP	GO:0043039	tRNA aminoacylation	40/2692	231/24696	0.00212329	0.0359871	TraesCS7B02G301400/TraesCS5D02G333800/TraesCS7D02G028100/TraesCS4D02G055000/TraesCS1B02G162400/TraesCS5B02G303900/TraesCS1A02G235200/TraesCS7A02G031700/TraesCS3B02G061800/TraesCS6B02G352300/TraesCS1A02G145100/TraesCS6A02G413600/TraesCS7D02G203800/TraesCS5D02G048600/TraesCS3A02G310400/TraesCS1B02G233200/TraesCS5A02G303500/TraesCS1D02G163400/TraesCS5B02G446300/TraesCS6B02G204800/TraesCSU02G248300/T…	-/-/-/-/-/-/-/-/-/-/-/-/-/-/-/-/-/-/-/-/-/-/-/-/-/-/-/-/-/-/-/-/-/-/-/-/-/-/-/-	40	39	TraesCS7B02G301400/TraesCS5D02G333800/TraesCS7D02G028100/TraesCS4D02G055000/TraesCS1B02G162400/TraesCS5B02G303900/TraesCS1A02G235200/TraesCS7A02G031700/TraesCS3B02G061800/TraesCS6B02G352300/TraesCS1A02G145100/TraesCS6A02G413600/TraesCS7D02G203800/TraesCS5D02G048600/TraesCS3A02G310400/TraesCS1B02G233200/TraesCS5A02G303500/TraesCS1D02G163400/TraesCS5B02G446300/TraesCS6B02G204800/TraesCSU02G248300/T…	1	TraesCS1D02G210600
BP	GO:0032787	monocarboxylic acid metabolic process	53/2692	330/24696	0.00258415	0.0415223	TraesCS2D02G561700/TraesCS2D02G521400/TraesCS4D02G277300/TraesCS4A02G025300/TraesCS5D02G510500/TraesCS1B02G436300/TraesCS4A02G363100/TraesCS4B02G274700/TraesCS1A02G406200/novel.14825/TraesCS7B02G254900/TraesCS5B02G283400/TraesCS4B02G278800/TraesCS7B02G255800/TraesCS5A02G284400/TraesCS5D02G291700/TraesCS7B02G102300/TraesCS7D02G350500/TraesCS1D02G401000/TraesCS1A02G152100/TraesCS1D02G346200/novel.2…	-/-/-/-/-/-/-/-/-/-/-/-/-/-/-/-/-/-/-/-/-/-/-/-/-/-/-/-/-/-/-/-/-/-/-/-/-/-/-/-/-/-/-/-/-/-/-/-/-/-/-/-/-	53	16	TraesCS2D02G521400/TraesCS5D02G510500/TraesCS4A02G363100/novel.14825/TraesCS7B02G254900/TraesCS7D02G350500/TraesCS1D02G346200/TraesCS4A02G109900/TraesCS5D02G104900/TraesCS5D02G316200/TraesCS4B02G194400/TraesCS4B02G174700/TraesCS3A02G408700/TraesCS3D02G403800/TraesCS5A02G092600/TraesCS4B02G225500	37	TraesCS2D02G561700/TraesCS4D02G277300/TraesCS4A02G025300/TraesCS1B02G436300/TraesCS4B02G274700/TraesCS1A02G406200/TraesCS5B02G283400/TraesCS4B02G278800/TraesCS7B02G255800/TraesCS5A02G284400/TraesCS5D02G291700/TraesCS7B02G102300/TraesCS1D02G401000/TraesCS1A02G152100/novel.23884/TraesCS7D02G225100/TraesCS6B02G153900/TraesCS1B02G421100/TraesCS2D02G279500/TraesCS7B02G044200/TraesCS1D02G148900/TraesCS…
BP	GO:0030243	cellulose metabolic process	19/2692	88/24696	0.00263833	0.0415223	TraesCS5D02G230300/TraesCS1B02G167200/TraesCS5A02G222500/TraesCS3D02G289600/TraesCS3A02G289900/TraesCS3B02G324500/TraesCS5B02G221600/TraesCS5B02G252100/TraesCS1D02G146600/TraesCS5D02G261000/TraesCS2B02G318100/TraesCS3B02G333100/TraesCS2D02G102100/TraesCS1A02G149300/TraesCS2D02G498900/TraesCS2B02G119700/TraesCS3A02G303200/TraesCS2D02G301000/TraesCS2A02G102600	-/-/-/-/-/-/-/-/-/-/-/-/-/-/-/-/-/-/-	19	3	TraesCS3B02G333100/TraesCS2D02G498900/TraesCS3A02G303200	16	TraesCS5D02G230300/TraesCS1B02G167200/TraesCS5A02G222500/TraesCS3D02G289600/TraesCS3A02G289900/TraesCS3B02G324500/TraesCS5B02G221600/TraesCS5B02G252100/TraesCS1D02G146600/TraesCS5D02G261000/TraesCS2B02G318100/TraesCS2D02G102100/TraesCS1A02G149300/TraesCS2B02G119700/TraesCS2D02G301000/TraesCS2A02G102600
BP	GO:0030244	cellulose biosynthetic process	19/2692	88/24696	0.00263833	0.0415223	TraesCS5D02G230300/TraesCS1B02G167200/TraesCS5A02G222500/TraesCS3D02G289600/TraesCS3A02G289900/TraesCS3B02G324500/TraesCS5B02G221600/TraesCS5B02G252100/TraesCS1D02G146600/TraesCS5D02G261000/TraesCS2B02G318100/TraesCS3B02G333100/TraesCS2D02G102100/TraesCS1A02G149300/TraesCS2D02G498900/TraesCS2B02G119700/TraesCS3A02G303200/TraesCS2D02G301000/TraesCS2A02G102600	-/-/-/-/-/-/-/-/-/-/-/-/-/-/-/-/-/-/-	19	3	TraesCS3B02G333100/TraesCS2D02G498900/TraesCS3A02G303200	16	TraesCS5D02G230300/TraesCS1B02G167200/TraesCS5A02G222500/TraesCS3D02G289600/TraesCS3A02G289900/TraesCS3B02G324500/TraesCS5B02G221600/TraesCS5B02G252100/TraesCS1D02G146600/TraesCS5D02G261000/TraesCS2B02G318100/TraesCS2D02G102100/TraesCS1A02G149300/TraesCS2B02G119700/TraesCS2D02G301000/TraesCS2A02G102600
BP	GO:0032268	regulation of cellular protein metabolic process	22/2692	108/24696	0.00277306	0.041659	TraesCS2A02G475200/TraesCS2B02G498800/TraesCSU02G125300/TraesCS2D02G474600/novel.12719/TraesCS4D02G027400/TraesCSU02G058800/novel.3094/TraesCS2B02G498700/TraesCS3A02G519500/TraesCS2D02G478400/novel.6431/TraesCS4A02G288900/TraesCS4D02G023100/TraesCS5A02G552300/TraesCS1B02G286800/TraesCSU02G125400/TraesCS1B02G230100/TraesCS1A02G277900/TraesCS1A02G336400/TraesCS1B02G349600/TraesCS3A02G508000	-/-/-/-/-/-/-/-/-/-/-/-/-/-/-/-/-/-/-/-/-/-	22	21	TraesCS2A02G475200/TraesCS2B02G498800/TraesCSU02G125300/TraesCS2D02G474600/novel.12719/TraesCS4D02G027400/TraesCSU02G058800/novel.3094/TraesCS2B02G498700/TraesCS3A02G519500/TraesCS2D02G478400/novel.6431/TraesCS4A02G288900/TraesCS4D02G023100/TraesCS5A02G552300/TraesCS1B02G286800/TraesCSU02G125400/TraesCS1A02G277900/TraesCS1A02G336400/TraesCS1B02G349600/TraesCS3A02G508000	1	TraesCS1B02G230100
BP	GO:0048523	negative regulation of cellular process	22/2692	108/24696	0.00277306	0.041659	TraesCS2A02G475200/TraesCS2B02G498800/TraesCSU02G125300/TraesCS2D02G474600/novel.12719/TraesCS4D02G027400/TraesCSU02G058800/novel.3094/TraesCS2B02G498700/TraesCS3A02G519500/novel.6431/TraesCS4A02G288900/TraesCS4D02G023100/TraesCS3B02G064600/TraesCS5A02G552300/TraesCS1B02G286800/TraesCSU02G125400/TraesCS1A02G277900/TraesCS1A02G336400/TraesCS1B02G349600/TraesCS4B02G154600/TraesCS3A02G508000	-/-/-/-/-/-/-/-/-/-/-/-/-/-/-/-/-/-/-/-/-/-	22	21	TraesCS2A02G475200/TraesCS2B02G498800/TraesCSU02G125300/TraesCS2D02G474600/novel.12719/TraesCS4D02G027400/TraesCSU02G058800/novel.3094/TraesCS2B02G498700/TraesCS3A02G519500/novel.6431/TraesCS4A02G288900/TraesCS4D02G023100/TraesCS5A02G552300/TraesCS1B02G286800/TraesCSU02G125400/TraesCS1A02G277900/TraesCS1A02G336400/TraesCS1B02G349600/TraesCS4B02G154600/TraesCS3A02G508000	1	TraesCS3B02G064600
BP	GO:0030001	metal ion transport	60/2692	386/24696	0.00305605	0.04489	TraesCS2D02G497900/TraesCS4D02G111100/TraesCS3D02G376700/TraesCS7A02G469300/TraesCS3D02G439200/TraesCS2B02G286400/TraesCS3A02G383600/TraesCS2B02G412500/TraesCS3B02G416000/TraesCS2A02G449400/TraesCS2D02G419000/TraesCS7D02G429000/TraesCS7A02G244400/TraesCS3B02G034100/TraesCS5A02G233200/TraesCS2A02G497800/TraesCS7B02G371100/TraesCS2A02G284500/TraesCSU02G096900/TraesCS6B02G201300/novel.9845/TraesCS2B…	-/-/-/-/-/-/-/-/-/-/-/-/-/-/-/-/-/-/-/-/-/-/-/-/-/-/-/-/-/-/-/-/-/-/-/-/-/-/-/-/-/-/-/-/-/-/-/-/-/-/-/-/-/-/-/-/-/-/-/-	60	20	TraesCS2D02G497900/TraesCS7A02G469300/TraesCS2B02G412500/TraesCS5A02G233200/TraesCS2A02G497800/TraesCS7B02G371100/TraesCS2B02G569800/TraesCS2D02G506300/TraesCS7B02G144500/TraesCS2D02G146800/TraesCS7D02G456900/TraesCS6B02G084000/TraesCS2D02G540700/TraesCS2A02G143400/TraesCS2D02G285700/TraesCS7B02G382300/TraesCS3B02G329600/TraesCS2A02G394500/TraesCS6D02G282300/TraesCS2D02G287400	40	TraesCS4D02G111100/TraesCS3D02G376700/TraesCS3D02G439200/TraesCS2B02G286400/TraesCS3A02G383600/TraesCS3B02G416000/TraesCS2A02G449400/TraesCS2D02G419000/TraesCS7D02G429000/TraesCS7A02G244400/TraesCS3B02G034100/TraesCS2A02G284500/TraesCSU02G096900/TraesCS6B02G201300/novel.9845/TraesCS5B02G262500/TraesCS6A02G099800/TraesCS3B02G481800/TraesCS1B02G346700/TraesCS7A02G357400/TraesCS2B02G441100/TraesCS4D…
BP	GO:0045229	external encapsulating structure organization	23/2692	118/24696	0.00403947	0.0568104	TraesCS2D02G099900/TraesCS5A02G095200/TraesCS2B02G139300/TraesCS6D02G333500/TraesCS5D02G053200/TraesCS3A02G325500/TraesCS2B02G139600/TraesCS2D02G182400/TraesCS2D02G121200/TraesCS6B02G418400/TraesCS5B02G048000/TraesCS5B02G101400/TraesCS2B02G127600/TraesCS1D02G230800/TraesCS2B02G201400/novel.7532/TraesCS6B02G383700/TraesCS2B02G117500/TraesCS5D02G107900/TraesCS2A02G175000/TraesCS1A02G263900/TraesCS2…	-/-/-/-/-/-/-/-/-/-/-/-/-/-/-/-/-/-/-/-/-/-/-	23	9	TraesCS2D02G099900/TraesCS2B02G139300/TraesCS5D02G053200/TraesCS2B02G139600/TraesCS2D02G121200/TraesCS5B02G048000/novel.7532/TraesCS2B02G117500/TraesCS2D02G524000	14	TraesCS5A02G095200/TraesCS6D02G333500/TraesCS3A02G325500/TraesCS2D02G182400/TraesCS6B02G418400/TraesCS5B02G101400/TraesCS2B02G127600/TraesCS1D02G230800/TraesCS2B02G201400/TraesCS6B02G383700/TraesCS5D02G107900/TraesCS2A02G175000/TraesCS1A02G263900/TraesCS3D02G224400
BP	GO:0071555	cell wall organization	23/2692	118/24696	0.00403947	0.0568104	TraesCS2D02G099900/TraesCS5A02G095200/TraesCS2B02G139300/TraesCS6D02G333500/TraesCS5D02G053200/TraesCS3A02G325500/TraesCS2B02G139600/TraesCS2D02G182400/TraesCS2D02G121200/TraesCS6B02G418400/TraesCS5B02G048000/TraesCS5B02G101400/TraesCS2B02G127600/TraesCS1D02G230800/TraesCS2B02G201400/novel.7532/TraesCS6B02G383700/TraesCS2B02G117500/TraesCS5D02G107900/TraesCS2A02G175000/TraesCS1A02G263900/TraesCS2…	-/-/-/-/-/-/-/-/-/-/-/-/-/-/-/-/-/-/-/-/-/-/-	23	9	TraesCS2D02G099900/TraesCS2B02G139300/TraesCS5D02G053200/TraesCS2B02G139600/TraesCS2D02G121200/TraesCS5B02G048000/novel.7532/TraesCS2B02G117500/TraesCS2D02G524000	14	TraesCS5A02G095200/TraesCS6D02G333500/TraesCS3A02G325500/TraesCS2D02G182400/TraesCS6B02G418400/TraesCS5B02G101400/TraesCS2B02G127600/TraesCS1D02G230800/TraesCS2B02G201400/TraesCS6B02G383700/TraesCS5D02G107900/TraesCS2A02G175000/TraesCS1A02G263900/TraesCS3D02G224400
BP	GO:0006520	cellular amino acid metabolic process	71/2692	477/24696	0.00413543	0.0569483	TraesCS2D02G500600/TraesCS7B02G301400/TraesCS2D02G520000/TraesCS5D02G333800/TraesCS7D02G028100/TraesCS4D02G055000/TraesCS6B02G203100/TraesCS1B02G162400/TraesCS7B02G237700/TraesCS5B02G303900/TraesCS1A02G235200/TraesCS5D02G139800/TraesCS2A02G082200/TraesCS7A02G031700/TraesCS3B02G061800/TraesCS6B02G352300/TraesCS1A02G145100/TraesCS6A02G413600/TraesCS5D02G031300/TraesCS7A02G345600/TraesCS7D02G203800/…	-/-/-/-/-/-/-/-/-/-/-/-/-/-/-/-/-/-/-/-/-/-/-/-/-/-/-/-/-/-/-/-/-/-/-/-/-/-/-/-/-/-/-/-/-/-/-/-/-/-/-/-/-/-/-/-/-/-/-/-/-/-/-/-/-/-/-/-/-/-/-	71	49	TraesCS2D02G500600/TraesCS7B02G301400/TraesCS2D02G520000/TraesCS5D02G333800/TraesCS7D02G028100/TraesCS4D02G055000/TraesCS1B02G162400/TraesCS5B02G303900/TraesCS1A02G235200/TraesCS7A02G031700/TraesCS3B02G061800/TraesCS6B02G352300/TraesCS1A02G145100/TraesCS6A02G413600/TraesCS7D02G203800/TraesCS5D02G048600/TraesCS3A02G310400/TraesCS4D02G047400/TraesCS1B02G233200/TraesCS5A02G303500/TraesCS1D02G163400/…	22	TraesCS6B02G203100/TraesCS7B02G237700/TraesCS5D02G139800/TraesCS2A02G082200/TraesCS5D02G031300/TraesCS7A02G345600/TraesCS4B02G014700/TraesCS2D02G080100/TraesCS5A02G131300/TraesCS2B02G096300/TraesCS7D02G333700/TraesCS5A02G024900/TraesCS5B02G022800/TraesCS7A02G409100/TraesCS7D02G402300/TraesCS2A02G130600/TraesCS4A02G298700/TraesCS7B02G308800/TraesCS5A02G468400/TraesCS1D02G210600/TraesCS5B02G133500/…
BP	GO:0009073	aromatic amino acid family biosynthetic process	11/2692	42/24696	0.00439327	0.0592643	TraesCS7B02G237700/TraesCS2A02G082200/TraesCS7A02G345600/TraesCS2D02G080100/TraesCS2B02G096300/TraesCS7D02G333700/TraesCS7A02G409100/TraesCS7D02G402300/TraesCS7B02G308800/TraesCS1D02G218300/TraesCS1B02G195800	-/-/-/-/-/-/-/-/-/-/-	11	1	TraesCS1D02G218300	10	TraesCS7B02G237700/TraesCS2A02G082200/TraesCS7A02G345600/TraesCS2D02G080100/TraesCS2B02G096300/TraesCS7D02G333700/TraesCS7A02G409100/TraesCS7D02G402300/TraesCS7B02G308800/TraesCS1B02G195800
BP	GO:0006869	lipid transport	10/2692	37/24696	0.00509763	0.0673907	TraesCS4A02G087100/TraesCS4B02G397500/TraesCS4D02G217600/TraesCS6A02G351800/TraesCS2D02G471500/TraesCS4D02G045300/novel.6022/TraesCS4B02G043300/TraesCS6D02G334400/TraesCS6B02G384900	-/-/-/-/-/-/-/-/-/-	10	3	TraesCS2D02G471500/TraesCS4D02G045300/TraesCS4B02G043300	7	TraesCS4A02G087100/TraesCS4B02G397500/TraesCS4D02G217600/TraesCS6A02G351800/novel.6022/TraesCS6D02G334400/TraesCS6B02G384900
BP	GO:0010876	lipid localization	11/2692	43/24696	0.00533275	0.0691166	TraesCS4A02G087100/TraesCS4D02G129400/TraesCS4B02G397500/TraesCS4D02G217600/TraesCS6A02G351800/TraesCS2D02G471500/TraesCS4D02G045300/novel.6022/TraesCS4B02G043300/TraesCS6D02G334400/TraesCS6B02G384900	-/-/-/-/-/-/-/-/-/-/-	11	3	TraesCS2D02G471500/TraesCS4D02G045300/TraesCS4B02G043300	8	TraesCS4A02G087100/TraesCS4D02G129400/TraesCS4B02G397500/TraesCS4D02G217600/TraesCS6A02G351800/novel.6022/TraesCS6D02G334400/TraesCS6B02G384900
BP	GO:0051246	regulation of protein metabolic process	22/2692	114/24696	0.00548671	0.0697445	TraesCS2A02G475200/TraesCS2B02G498800/TraesCSU02G125300/TraesCS2D02G474600/novel.12719/TraesCS4D02G027400/TraesCSU02G058800/novel.3094/TraesCS2B02G498700/TraesCS3A02G519500/TraesCS2D02G478400/novel.6431/TraesCS4A02G288900/TraesCS4D02G023100/TraesCS5A02G552300/TraesCS1B02G286800/TraesCSU02G125400/TraesCS1B02G230100/TraesCS1A02G277900/TraesCS1A02G336400/TraesCS1B02G349600/TraesCS3A02G508000	-/-/-/-/-/-/-/-/-/-/-/-/-/-/-/-/-/-/-/-/-/-	22	21	TraesCS2A02G475200/TraesCS2B02G498800/TraesCSU02G125300/TraesCS2D02G474600/novel.12719/TraesCS4D02G027400/TraesCSU02G058800/novel.3094/TraesCS2B02G498700/TraesCS3A02G519500/TraesCS2D02G478400/novel.6431/TraesCS4A02G288900/TraesCS4D02G023100/TraesCS5A02G552300/TraesCS1B02G286800/TraesCSU02G125400/TraesCS1A02G277900/TraesCS1A02G336400/TraesCS1B02G349600/TraesCS3A02G508000	1	TraesCS1B02G230100
BP	GO:0006383	transcription from RNA polymerase III promoter	6/2692	17/24696	0.00712801	0.0888984	TraesCS3A02G402500/TraesCS4A02G243400/TraesCS3B02G064600/TraesCS3B02G435900/TraesCS3D02G397500/TraesCS7A02G376100	-/-/-/-/-/-	6	1	TraesCS7A02G376100	5	TraesCS3A02G402500/TraesCS4A02G243400/TraesCS3B02G064600/TraesCS3B02G435900/TraesCS3D02G397500
BP	GO:1901605	alpha-amino acid metabolic process	29/2692	169/24696	0.00905921	0.110891	TraesCS2D02G500600/TraesCS2D02G520000/TraesCS6B02G203100/TraesCS7B02G237700/TraesCS5D02G139800/TraesCS2A02G082200/TraesCS5D02G031300/TraesCS7A02G345600/TraesCS4B02G014700/TraesCS2D02G080100/TraesCS5A02G131300/TraesCS2B02G096300/TraesCS7D02G333700/TraesCS4D02G047400/TraesCS5A02G024900/TraesCS5B02G022800/TraesCS7A02G409100/TraesCS7D02G402300/TraesCS2A02G130600/TraesCS4A02G298700/TraesCS7B02G308800/…	-/-/-/-/-/-/-/-/-/-/-/-/-/-/-/-/-/-/-/-/-/-/-/-/-/-/-/-/-	29	8	TraesCS2D02G500600/TraesCS2D02G520000/TraesCS4D02G047400/TraesCS4A02G063800/TraesCS4A02G109900/TraesCS4B02G194400/TraesCS3D02G266400/TraesCS3B02G299800	21	TraesCS6B02G203100/TraesCS7B02G237700/TraesCS5D02G139800/TraesCS2A02G082200/TraesCS5D02G031300/TraesCS7A02G345600/TraesCS4B02G014700/TraesCS2D02G080100/TraesCS5A02G131300/TraesCS2B02G096300/TraesCS7D02G333700/TraesCS5A02G024900/TraesCS5B02G022800/TraesCS7A02G409100/TraesCS7D02G402300/TraesCS2A02G130600/TraesCS4A02G298700/TraesCS7B02G308800/TraesCS5A02G468400/TraesCS5B02G133500/TraesCS1B02G195800
BP	GO:0005996	monosaccharide metabolic process	15/2692	76/24696	0.0161229	0.193768	TraesCS4D02G125100/TraesCS4B02G132300/TraesCS4A02G186500/TraesCS4D02G127100/TraesCS4B02G127600/TraesCS5A02G138400/TraesCS6A02G146500/TraesCS2B02G114500/TraesCS2B02G362700/TraesCS2A02G098400/novel.25632/novel.25328/TraesCS4B02G172700/TraesCS4A02G083900/TraesCS2A02G320400	-/-/-/-/-/-/-/-/-/-/-/-/-/-/-	15	5	TraesCS2B02G362700/novel.25632/novel.25328/TraesCS4B02G172700/TraesCS2A02G320400	10	TraesCS4D02G125100/TraesCS4B02G132300/TraesCS4A02G186500/TraesCS4D02G127100/TraesCS4B02G127600/TraesCS5A02G138400/TraesCS6A02G146500/TraesCS2B02G114500/TraesCS2A02G098400/TraesCS4A02G083900
BP	GO:0010629	negative regulation of gene expression	24/2692	140/24696	0.0166374	0.196381	TraesCS2A02G475200/TraesCS2B02G498800/TraesCSU02G125300/TraesCS2D02G474600/novel.12719/TraesCS4D02G027400/TraesCSU02G058800/novel.3094/TraesCS2B02G498700/TraesCS3A02G519500/novel.6431/TraesCS4A02G288900/TraesCS4D02G023100/TraesCS3B02G064600/TraesCS5A02G552300/TraesCS7A02G302800/TraesCS1B02G286800/TraesCSU02G125400/TraesCS1A02G277900/TraesCS1A02G336400/TraesCS1B02G349600/TraesCS5B02G125900/TraesCS…	-/-/-/-/-/-/-/-/-/-/-/-/-/-/-/-/-/-/-/-/-/-/-/-	24	22	TraesCS2A02G475200/TraesCS2B02G498800/TraesCSU02G125300/TraesCS2D02G474600/novel.12719/TraesCS4D02G027400/TraesCSU02G058800/novel.3094/TraesCS2B02G498700/TraesCS3A02G519500/novel.6431/TraesCS4A02G288900/TraesCS4D02G023100/TraesCS5A02G552300/TraesCS7A02G302800/TraesCS1B02G286800/TraesCSU02G125400/TraesCS1A02G277900/TraesCS1A02G336400/TraesCS1B02G349600/TraesCS5B02G125900/TraesCS3A02G508000	2	TraesCS3B02G064600/TraesCS7D02G505300
BP	GO:0008272	sulfate transport	8/2692	32/24696	0.0189323	0.215763	TraesCS4A02G388000/TraesCS2D02G508800/TraesCS6D02G272700/TraesCS6B02G321900/TraesCS7D02G084100/TraesCS4B02G263900/TraesCS7A02G088700/TraesCS6A02G291400	-/-/-/-/-/-/-/-	8	8	TraesCS4A02G388000/TraesCS2D02G508800/TraesCS6D02G272700/TraesCS6B02G321900/TraesCS7D02G084100/TraesCS4B02G263900/TraesCS7A02G088700/TraesCS6A02G291400	0
BP	GO:0072348	sulfur compound transport	8/2692	32/24696	0.0189323	0.215763	TraesCS4A02G388000/TraesCS2D02G508800/TraesCS6D02G272700/TraesCS6B02G321900/TraesCS7D02G084100/TraesCS4B02G263900/TraesCS7A02G088700/TraesCS6A02G291400	-/-/-/-/-/-/-/-	8	8	TraesCS4A02G388000/TraesCS2D02G508800/TraesCS6D02G272700/TraesCS6B02G321900/TraesCS7D02G084100/TraesCS4B02G263900/TraesCS7A02G088700/TraesCS6A02G291400	0
BP	GO:0009892	negative regulation of metabolic process	24/2692	143/24696	0.0211239	0.232715	TraesCS2A02G475200/TraesCS2B02G498800/TraesCSU02G125300/TraesCS2D02G474600/novel.12719/TraesCS4D02G027400/TraesCSU02G058800/novel.3094/TraesCS2B02G498700/TraesCS3A02G519500/novel.6431/TraesCS4A02G288900/TraesCS4D02G023100/TraesCS3B02G064600/TraesCS5A02G552300/TraesCS7A02G302800/TraesCS1B02G286800/TraesCSU02G125400/TraesCS1A02G277900/TraesCS1A02G336400/TraesCS1B02G349600/TraesCS5B02G125900/TraesCS…	-/-/-/-/-/-/-/-/-/-/-/-/-/-/-/-/-/-/-/-/-/-/-/-	24	22	TraesCS2A02G475200/TraesCS2B02G498800/TraesCSU02G125300/TraesCS2D02G474600/novel.12719/TraesCS4D02G027400/TraesCSU02G058800/novel.3094/TraesCS2B02G498700/TraesCS3A02G519500/novel.6431/TraesCS4A02G288900/TraesCS4D02G023100/TraesCS5A02G552300/TraesCS7A02G302800/TraesCS1B02G286800/TraesCSU02G125400/TraesCS1A02G277900/TraesCS1A02G336400/TraesCS1B02G349600/TraesCS5B02G125900/TraesCS3A02G508000	2	TraesCS3B02G064600/TraesCS7D02G505300
BP	GO:0010605	negative regulation of macromolecule metabolic process	24/2692	143/24696	0.0211239	0.232715	TraesCS2A02G475200/TraesCS2B02G498800/TraesCSU02G125300/TraesCS2D02G474600/novel.12719/TraesCS4D02G027400/TraesCSU02G058800/novel.3094/TraesCS2B02G498700/TraesCS3A02G519500/novel.6431/TraesCS4A02G288900/TraesCS4D02G023100/TraesCS3B02G064600/TraesCS5A02G552300/TraesCS7A02G302800/TraesCS1B02G286800/TraesCSU02G125400/TraesCS1A02G277900/TraesCS1A02G336400/TraesCS1B02G349600/TraesCS5B02G125900/TraesCS…	-/-/-/-/-/-/-/-/-/-/-/-/-/-/-/-/-/-/-/-/-/-/-/-	24	22	TraesCS2A02G475200/TraesCS2B02G498800/TraesCSU02G125300/TraesCS2D02G474600/novel.12719/TraesCS4D02G027400/TraesCSU02G058800/novel.3094/TraesCS2B02G498700/TraesCS3A02G519500/novel.6431/TraesCS4A02G288900/TraesCS4D02G023100/TraesCS5A02G552300/TraesCS7A02G302800/TraesCS1B02G286800/TraesCSU02G125400/TraesCS1A02G277900/TraesCS1A02G336400/TraesCS1B02G349600/TraesCS5B02G125900/TraesCS3A02G508000	2	TraesCS3B02G064600/TraesCS7D02G505300
BP	GO:0042545	cell wall modification	16/2692	87/24696	0.0249217	0.270053	TraesCS2D02G099900/TraesCS2B02G139300/TraesCS6D02G333500/TraesCS5D02G053200/TraesCS3A02G325500/TraesCS2B02G139600/TraesCS2D02G121200/TraesCS5B02G048000/TraesCS2B02G127600/TraesCS1D02G230800/novel.7532/TraesCS6B02G383700/TraesCS2B02G117500/TraesCS1A02G263900/TraesCS2D02G524000/TraesCS3D02G224400	-/-/-/-/-/-/-/-/-/-/-/-/-/-/-/-	16	9	TraesCS2D02G099900/TraesCS2B02G139300/TraesCS5D02G053200/TraesCS2B02G139600/TraesCS2D02G121200/TraesCS5B02G048000/novel.7532/TraesCS2B02G117500/TraesCS2D02G524000	7	TraesCS6D02G333500/TraesCS3A02G325500/TraesCS2B02G127600/TraesCS1D02G230800/TraesCS6B02G383700/TraesCS1A02G263900/TraesCS3D02G224400
BP	GO:0009690	cytokinin metabolic process	7/2692	29/24696	0.0328508	0.316709	TraesCS3B02G128700/TraesCS3B02G525300/TraesCS3D02G111300/TraesCS3D02G143300/TraesCS3A02G311100/TraesCS3A02G321100/TraesCS3A02G109500	-/-/-/-/-/-/-	7	3	TraesCS3D02G143300/TraesCS3A02G311100/TraesCS3A02G321100	4	TraesCS3B02G128700/TraesCS3B02G525300/TraesCS3D02G111300/TraesCS3A02G109500
BP	GO:0010817	regulation of hormone levels	7/2692	29/24696	0.0328508	0.316709	TraesCS3B02G128700/TraesCS3B02G525300/TraesCS3D02G111300/TraesCS3D02G143300/TraesCS3A02G311100/TraesCS3A02G321100/TraesCS3A02G109500	-/-/-/-/-/-/-	7	3	TraesCS3D02G143300/TraesCS3A02G311100/TraesCS3A02G321100	4	TraesCS3B02G128700/TraesCS3B02G525300/TraesCS3D02G111300/TraesCS3A02G109500
BP	GO:0034754	cellular hormone metabolic process	7/2692	29/24696	0.0328508	0.316709	TraesCS3B02G128700/TraesCS3B02G525300/TraesCS3D02G111300/TraesCS3D02G143300/TraesCS3A02G311100/TraesCS3A02G321100/TraesCS3A02G109500	-/-/-/-/-/-/-	7	3	TraesCS3D02G143300/TraesCS3A02G311100/TraesCS3A02G321100	4	TraesCS3B02G128700/TraesCS3B02G525300/TraesCS3D02G111300/TraesCS3A02G109500
BP	GO:0042445	hormone metabolic process	7/2692	29/24696	0.0328508	0.316709	TraesCS3B02G128700/TraesCS3B02G525300/TraesCS3D02G111300/TraesCS3D02G143300/TraesCS3A02G311100/TraesCS3A02G321100/TraesCS3A02G109500	-/-/-/-/-/-/-	7	3	TraesCS3D02G143300/TraesCS3A02G311100/TraesCS3A02G321100	4	TraesCS3B02G128700/TraesCS3B02G525300/TraesCS3D02G111300/TraesCS3A02G109500
BP	GO:0006635	fatty acid beta-oxidation	4/2692	12/24696	0.0340187	0.316709	TraesCS7D02G225100/TraesCS7B02G044200/TraesCS7A02G141800/TraesCS7A02G223500	-/-/-/-	4	0		4	TraesCS7D02G225100/TraesCS7B02G044200/TraesCS7A02G141800/TraesCS7A02G223500
BP	GO:0009062	fatty acid catabolic process	4/2692	12/24696	0.0340187	0.316709	TraesCS7D02G225100/TraesCS7B02G044200/TraesCS7A02G141800/TraesCS7A02G223500	-/-/-/-	4	0		4	TraesCS7D02G225100/TraesCS7B02G044200/TraesCS7A02G141800/TraesCS7A02G223500
BP	GO:0019395	fatty acid oxidation	4/2692	12/24696	0.0340187	0.316709	TraesCS7D02G225100/TraesCS7B02G044200/TraesCS7A02G141800/TraesCS7A02G223500	-/-/-/-	4	0		4	TraesCS7D02G225100/TraesCS7B02G044200/TraesCS7A02G141800/TraesCS7A02G223500
[truncated: 2,066 more rows]

## Sheet: Supplementary Table S3
Supplementary Table S3 KEGG pathways enriched for "MS line-VS-MR line" DEGs
MSu vs MRu
[truncated: 183 more rows]

## Sheet: Supplementary Table S4
Supplementary Table S4 ManMap pathways enriched for "MS line-VS-MR line" DEGs
[truncated: 4,791 more rows]

## Sheet: Supplementary Table S5
Supplementary Table S5 qRT-PCR primer sequences for qPCR validation of plant hormone related DEGs in RNA sequencing data
[truncated: 19 more rows]

[truncated: 1 more sheets: Supplementary Table S6]
